# Supplementary material for: Computational Discovery of TTF Molecules with Deep Generative Models
Source: Front Chem. 2021 Dec 23;9:800133. doi: 10.3389/fchem.2021.800133 (PMC8733737; doi:10.3389/fchem.2021.800133)
Supplement: Supplementary file 1 [file DataSheet4.CSV]

SMILES	CID	ES1-eV	ET1-eV	ET2-eV
c1cnc2cc3cccnc3cc2c1	192719	3.39383994688	2.03855977897	3.35916472545
c1ncc2cc3ncncc3cc2n1	19041920	3.07243585975	2.24933881144	3.73214293759
c1ccc2nc3cc4ccccc4nc3cc2c1	12309611	2.66883414516	1.48756197457	2.40930076104
c1ccc2cc3nc4cccnc4cc3cc2c1	130290887	2.66353107242	1.44649282268	2.5368228747
c1ccc2nc3cc4nccnc4cc3cc2c1	137459010	2.72167547711	1.5331055866	2.57677341156
c1cnc2cc3cc4cccnc4cc3cc2c1	59467676	2.70292532706	1.41645001896	2.57917044377
c1nncc2cc3cc4cnncc4cc3cc12	59467659	2.84232038194	1.58040702224	2.75527241026
c1ccc2cc3cc4ncccc4cc3cc2c1	12313103	2.61883374504	1.32999705719	2.4425396077
c1ccc2cc3cnccc3cc2c1	601692	3.29270277392	1.89266041835	3.09485197358
c1cc2cc3ccncc3cc2cn1	22999777	3.3963020878	1.98854170682	3.17762948596
c1ccc2cc3ncccc3cc2c1	520238	3.30766501487	1.91391410396	3.17203641079
c1cnc2cc3cnccc3cc2c1	15115274	3.37736254231	2.00787776666	3.25465412102
c1ccc2cc3cc4cnccc4cc3cc2c1	13287587	2.60860639047	1.31657367681	2.40626452024
c1ccc2cc3ccccc3cc2c1	8418	3.23266441468	1.80940349953	3.00807940751
c1cc2cncc3ccc4cncc1c4c23	10465507	3.30236194212	2.02210015778	3.35660789109
c1ccc2cc3cc4nccnc4cc3cc2c1	59467711	2.66220530423	1.4044648579	2.54561199281
c1cnc2cc3cc4nccnc4cc3cc2n1	59422764	2.73815288168	1.57609236426	2.82638436587
c1ccc2nc3ncnn3cc2c1	54455968	2.66712958606	1.83561105171	3.33871005058
c1cc2cc3cc4cnccc4cc3cc2cn1	59467631	2.6741372179	1.382891568	2.49223807556
c1cnc2cc3ncncc3cc2c1	89231701	3.11201950985	2.14594682205	3.52280212443
c1ccc2cc3ncncc3cc2c1	22745371	3.1290651008	2.01395024826	3.32784350455
c1cnc2cc3nccnc3cc2c1	21050939	2.85330531832	2.1390753297	3.5031464603
c1ccc2cc3cnncc3cc2c1	12867025	3.00974596415	2.01059440317	3.25912858115
c1cnc2cc3cncnc3cc2c1	19886268	3.12963328716	2.14530761346	3.51768845571
c1cnc2cc3cc4ncccc4cc3cc2c1	59467607	2.70311472251	1.41549120607	2.57773222445
c1cnc2cc3nc4cccnc4cc3nc2c1	102403997	2.74194079078	1.68811366962	2.7274668366
c1ccc2cc3cc4ncncc4cc3cc2c1	71359095	2.66201590877	1.40110901281	2.55040605723
c1cnc2cc3ccncc3cc2c1	69173896	3.38323380141	2.0080375688	3.26727849067
c1ccc2cn3ncnc3cc2c1	12366601	2.78360779088	1.70968695952	3.29188802137
c1ccc2nc3cc4cnccc4cc3cc2c1	88456039	2.6762205679	1.43946152819	2.44781307857
c1cc2ccc3cccc4ccc(c1)c2c34	31423	3.26599801476	2.03504413172	3.37738217026
c1cc2ccc3cncc4ccc(c1)c2c34	9132	3.29535431029	2.03136868233	3.36715483282
c1cnc2cc3ncccc3cc2c1	2750235	3.39535511053	2.03760096608	3.34318451071
c1ccc2cc3cc4cnncc4cc3cc2c1	12586670	2.67565238153	1.41213536098	2.53426604034
c1ccc2cc3nccnc3cc2c1	12886698	2.85482048197	2.00899638168	3.3374316334
c1cc2cc3cc4ccncc4cc3cc2cn1	59467705	2.68720550429	1.38992286248	2.49383609704
c1cnc2cc3nc4ccccc4cc3cc2c1	59467675	2.6837963861	1.45240550214	2.48121172739
c1cnc2cc3cc4ccccc4nc3cc2c1	59467628	2.68531154975	1.45288490858	2.48312935316
c1cc2cc3cnccc3cc2cn1	13064692	3.35330931951	1.97495852428	3.18162453964
c1ccc2nc3cc4ccncc4cc3cc2c1	88455570	2.67053870425	1.44026053893	2.44781307857
c1cc2oncc2c2cocc12	57357167	3.22565678285	1.72870341507	3.05090638303
c1nc2cc3cocc3cc2o1	45120274	3.17527759182	1.4455340098	2.98235126177
C1=COC2=CC=NOC2=C1	129790303	2.74042562715	1.30426891146	2.16831912269
c1cc2c(ccc3conc32)o1	57352075	3.13531515082	1.8113211253	2.96029856543
c1nc2c(ccc3nocc32)o1	3540653	3.19005043731	1.80972310382	3.18577939547
c1noc2cnoc12	118210311	3.71960012948	2.42991523806	4.1970073845
C1=COC2=Cc3ccccc3OC2=C1	70213721	2.83322940009	1.31913051117	2.16688090336
C1=C2Oc3ccccc3C=C2Oc2cncnc21	129883915	2.73796348623	1.5048206065	2.43295147886
C1=NOC2=Cc3ccccc3OC2=C1	70043787	2.96883654587	1.45831818159	2.43854455402
c1nc2c(ccc3cocc32)o1	45120275	3.29383914665	1.69993902853	3.08254720822
c1cc2c3cocc3ccc2c2cocc12	15350289	2.83304000464	1.42348131345	2.07691229435
c1cc2ccc3cocc3c2c2cocc12	132204277	2.93701810943	1.43434785948	2.08186616092
c1nc2ccc3cocc3c2o1	45120272	3.41846135604	1.72486816353	3.20751248752
c1occ2cc3oncc3cc12	57357844	3.10747401893	1.4421781647	2.98746493049
c1ccc2c(c1)ccc1nc3cocc3cc12	129740670	2.79497151818	1.34070380107	2.5711803364
c1ccc2nocc2c1	67498	3.39308236507	1.78111851943	3.41110042337
c1cnc2ccc3nc4cocc4cc3c2c1	129857652	2.77281224995	1.3391057796	2.61336810332
c1ccc2cc3c(ccc4ncoc43)cc2c1	22599148	3.10482248256	1.84647759774	2.94831340437
c1ccc2cc3cc4occc4cc3cc2c1	13287595	2.91807856394	1.60469694865	2.56974211707
c1nncc2cocc12	121361673	3.01107173234	2.01522866544	3.69842468448
c1ncc2nocc2n1	45080545	2.86107053198	2.11526480974	3.59583170581
c1ccc2c(c1)nc1cnc3coccc3c12	21887470	2.72792552712	1.38448958947	2.24166830837
c1cc2nocc2cn1	56972324	3.5213030881	2.0238579814	3.51161597411
c1ncc2cocc2n1	18465322	3.14743645993	2.00132587861	3.81795669076
c1cc2conc2cn1	54059110	3.326036374	1.88882516681	3.48572802622
c1cnc2nocc2c1	15254832	3.1896716464	2.01794530195	3.60238359386
c1cnc2cocc2c1	18442745	3.63058426563	1.80716626946	3.49723378085
c1cc2cocc2cn1	12355694	3.64744046113	1.79022724184	3.41701310283
c1ccc2c(c1)cn1c3ccccc3oc21	15866930	3.19421713732	1.80061438142	2.9241832801
c1cc2ccc3coc4ccc(c1)c2c34	14322637	3.1555804645	1.69290773405	3.05362301954
c1ccc2cc3cc4ocnc4cc3cc2c1	22599150	2.98209422772	1.66558156683	2.77173203144
c1cnc2conc2c1	22574589	3.45293132884	1.97320070066	3.54437541434
c1ccc2c(c1)cc1cccc3ncoc2c13	129782488	2.81239590005	1.56554542252	2.58108806954
c1cc2coc3ccc1n23	45087483	2.74023623169	1.8173936069	2.92338426937
c1cnc2cocc2n1	23146843	2.869403932	1.97799476508	3.51065716123
c1nc2c(cnc3cocc32)[nH]1	45120728	3.54655752382	2.08272299712	3.38079584082
c1cc2c[nH]cc2cn1	13764187	3.89845427906	2.23149879639	3.6693985191
C1=COC2=CNNC2=C1	69101505	2.82496084058	1.41938428308	2.39337837176
c1ccc2cc3c[nH]cc3cc2c1	13287594	2.74636172679	1.31199724	2.62700911132
C1=CNNC=N1	17860321	2.60488332196	1.97917120558	3.9977919321
c1cc2conc2[nH]1	136192814	3.31057078699	2.00314152769	3.2315406351
C1=CNNC=C1	426233	2.62211830836	1.76935098598	3.65150067859
C1=CC2=CNNC2=CO1	129826334	3.07515223653	1.5464269903	2.30772442072
c1cc2cc3c[nH]cc3cc2o1	45122577	3.29731310515	1.78373317925	2.84673706406
c1cc2c[nH]c3ccc4[nH]cc1c4c23	90729303	3.18727434584	1.80738389708	3.08947652602
C1=C2ONC=C2Oc2ccccc21	129732091	2.86908998158	1.62792608549	2.62445227696
c1ccc2c(c1)cn1c3ccccc3[nH]c21	53639421	2.96530287267	1.80642508419	2.86511431101
c1nc2c(ccc3cocc32)[nH]1	45078668	3.42477624631	1.89064081589	3.21476140962
c1ccc2c(c1)ccc1cc3c[nH]cc3cc12	88625285	2.91018879529	1.60139892902	2.69460541969
c1cc2cn[nH]c2c2nocc12	53471472	3.33803312796	2.03781859369	3.38287326873
c1cc2c3c([nH]cc3c1)N=N2	136347748	2.68594457667	1.88712516865	3.06870224686
C1=Cc2c([nH]c3ccccc23)NN1	139524815	2.69143704486	1.81089954432	2.98097086791
c1ccc2c(c1)cn1[nH]cnc21	70552035	2.72912674039	1.64470531098	3.07637274993
c1nc2cocc2[nH]1	20093437	3.93008332003	2.08016616276	3.44263927188
c1ccc2nc3c[nH]cc3cc2c1	22714981	2.74996024043	1.43472528923	2.67750658991
c1cc2cocc2[nH]1	55288078	3.67326308316	1.83135421919	3.04664955051
c1cc2nocc2[nH]1	136344757	3.11454649115	1.86699009807	3.05304163641
c1ccc2c(c1)cn1c3ncncc3[nH]c21	54151620	2.66908838118	1.66436097511	2.87294461624
C1=COC2=CNOC2=C1	129652737	2.69958104942	1.45438095337	2.38634707727
c1ccc2c(c1)[nH]c1cc3cocc3cc12	141022627	2.67912634029	1.38231018487	2.73567457158
c1ccc2c(c1)[nH]c1c3cocc3ccc21	70281749	3.08215986836	1.71246142149	2.85424776499
c1ccc2c[nH]cc2c1	3013853	3.8054611107	2.08208378853	3.5723986156
c1ccc2c(c1)cn1[nH]ccc21	129737116	2.89390078617	1.66947464383	2.85568598431
c1ccc2c(c1)[nH]c1cc3c[nH]cc3cc12	57116324	2.89162804071	1.77574307188	2.84961350271
c1ccc2nc3c[nH]cc3nc2c1	45121711	2.70033863124	1.52820954549	2.71298266664
C1=C2NNC=C2Oc2ccccc21	66579102	2.94693151355	1.59676466674	2.6218954426
c1cnc2c[nH]cc2c1	13764185	3.84807508805	2.24955643905	3.77135228917
