# Supplementary material for: Computational Discovery of TTF Molecules with Deep Generative Models
Source: Front Chem. 2021 Dec 23;9:800133. doi: 10.3389/fchem.2021.800133 (PMC8733737; doi:10.3389/fchem.2021.800133)
Supplement: Supplementary file 2 [file DataSheet3.CSV]

SMILES	S1	T1	T2
CC(C)(C)c1c(C(C)(C)C)c2c3ccncc3oc2c2cccnc12	2.813218322374261	1.3992492125012332	2.928715565695052
CC(C)(C)c1c(C(C)(C)C)c2c3nccnc3oc2c2cccnc12	2.847688295169564	1.458216204908351	2.954923117875993
CC(C)(C)c1c(C(C)(C)C)c2ncccc2c2c1ccn2c1ccccc1	2.87091909564	1.48884039176	3.01447149341
CC(C)(C)c1c(C(C)(C)C)c2nccnc2c2c1cnn2c1ccccc1	2.87584337747	1.53486341022	3.16164927121
CC(C)(C)c1c(C(C)(C)C)c2oc3cccn3c2c2cocc12	2.780452908673232	1.4195440852267185	2.7904867081553326
CC(C)(C)c1c(C(C)(C)C)c2oc3cnn(c4ccccc4)c3c2c2ncccc12	2.73133464531	1.50290298073	3.03157032319
CC(C)(C)c1c(C(C)(C)C)c2oc3cnncc3c2c2cnccc12	2.9014766043666302	1.6045949719677528	3.1452474754827047
CC(C)(C)c1c(C(C)(C)C)c2oc3oncc3c2c2cnccc12	2.79579394052169	1.541153519432182	2.988321766691948
CC(C)(C)c1c2cconc-2c2cn(c3ccccc3)c(C(C)(C)C)c12	2.71864514982	1.39136108182	2.68687709115
CC(C)(C)c1c2coc(C(C)(C)C)c2nc2c1cnc1ccccc12	2.73537679040245	1.3938159394881116	2.703234735650492
CC(C)(C)c1c2cocc2c(C(C)(C)C)c2c1ncn2-c1ccccc1	2.934999599887337	1.4395193536573134	2.804229692835582
CC(C)(C)c1c2cocc2cc2c1nc(C(C)(C)C)n1cccc21	2.7662482495542884	1.3361273642605525	2.637556053050695
CC(C)(C)c1c2cocc2cc2c1ncn1ncc(C(C)(C)C)c21	2.776096813210089	1.356582039133482	2.75517043357004
CC(C)(C)c1c2cocc2cc2nc(C(C)(C)C)n3nccc3c12	2.71037659035311	1.3238225989073058	2.682939862925008
CC(C)(C)c1c2cocc2cc2ncn3c(C(C)(C)C)cnc3c12	2.714164499451494	1.353226194037142	2.715379698856294
CC(C)(C)c1c2nocc2cc2nc(C(C)(C)C)n(-c3ccccc3)c12	2.8440897815260984	1.5322045991752755	2.997909895538634
CC(C)(C)c1cc2c(C(C)(C)C)occ2c2c1C1(C=COC1)ON=C2	2.844847363345776	1.4064403091362478	2.725926640587649
CC(C)(C)c1cc2c(C(C)(C)C)occ2c2c1CC=NO2	3.099394854757244	1.5079146727636716	2.9301537850220543
CC(C)(C)c1cc2c(C(C)(C)C)occ2c2c1N(c1ccccc1)c1ccncc1O2	2.72287669037778	1.4256165668296192	2.7693928246926234
CC(C)(C)c1cc2c(C(C)(C)C)occ2c2c1N(c1ccccc1)c1cn(-c3ccccc3)cc1O2	2.8270441905833663	1.4153892293931545	2.7436646789540173
CC(C)(C)c1cc2c(C(C)(C)C)occ2c2c1N(c1ccccc1)c1cnccc1O2	2.727043390386004	1.4233793367653926	2.774346691263412
CC(C)(C)c1cc2c(C(C)(C)C)occ2c2c1N(c1ccccc1)c1conc1O2	2.936325368071772	1.4308900376952962	2.783455413667763
CC(C)(C)c1cc2c(C(C)(C)C)occ2c2c1N(c1ccccc1)n1cccc1O2	2.977802972699087	1.451983921158005	2.8401851760106536
CC(C)(C)c1cc2c(C(C)(C)C)occ2c2c1OCN(c1ccccc1)O2	2.986893954535211	1.4487878782091097	2.835870518029645
CC(C)(C)c1cc2c(oc3c(C(C)(C)C)ccn32)c2cocc12	2.9618937544858706	1.5214978552964764	2.9585985672672224
CC(C)(C)c1cc2c(oc3c(C(C)(C)C)cnn32)c2cocc12	3.0348110046297805	1.5475456053299723	3.0204419983283453
CC(C)(C)c1cc2c(oc3cccn32)c2coc(C(C)(C)C)c12	2.8310214951366706	1.4436742094908772	2.850092909152228
CC(C)(C)c1cc2c(oc3nccn32)c2coc(C(C)(C)C)c12	2.8772339861369667	1.4631700714791382	2.8857287880324103
CC(C)(C)c1cc2c3c(C(C)(C)C)c4cocc4cc3ncn2n1	2.746740517697606	1.3468341081393511	2.709467019400838
CC(C)(C)c1cc2c3cc4cocc4c(C(C)(C)C)c3ncn2c1	2.7579148495378405	1.348591931761244	2.6193386082419923
CC(C)(C)c1cc2c3cc4cocc4c(C(C)(C)C)c3ncn2n1	2.7681422041034804	1.3500301510882466	2.772269263346629
CC(C)(C)c1cc2c3cc4cocc4cc3nc(C(C)(C)C)n2c1	2.8045061314479764	1.354664413364145	2.617900388914989
CC(C)(C)c1cc2coc(C(C)(C)C)c2c2c1-n1cccc1N(c1ccccc1)N2c1ccccc1	2.78840751777984	1.4368027171507525	2.7917651253348907
CC(C)(C)c1cc2coc(C(C)(C)C)c2c2c1N(c1ccccc1)c1ccncc1O2	2.739354094955755	1.4355242999711946	2.808224746521701
CC(C)(C)c1cc2coc(C(C)(C)C)c2c2c1N(c1ccccc1)c1cnccc1O2	2.739354094955755	1.4329674656120783	2.8107815808808168
CC(C)(C)c1cc2coc(C(C)(C)C)c2c2c1N(c1ccccc1)n1cccc1N2c1ccccc1	2.8863249679730902	1.463809280068917	2.882532745083515
CC(C)(C)c1cc2coc(C(C)(C)C)c2c2c1N(c1ccccc1)n1cccc1O2	2.9912500499983534	1.4628504671842486	2.8774190763652827
CC(C)(C)c1cc2coc(C(C)(C)C)c2c2c1OCN(c1ccccc1)O2	2.896741717993649	1.447829065324441	2.834432298702642
CC(C)(C)c1cc2coc(C(C)(C)C)c2c2c1ON(c1ccccc1)CO2	2.993901586367223	1.4567779855813476	2.845139042581441
CC(C)(C)c1cc2coc(C(C)(C)C)c2c2c1Oc1cccn1N2c1ccccc1	2.9849999999860186	1.4745160239477164	2.856484995050019
CC(C)(C)c1cc2coc(C(C)(C)C)c2c2c1Oc1cccnc1N2c1ccccc1	2.7217403176482646	1.4545407555171213	2.820369709727503
CC(C)(C)c1cc2coc(C(C)(C)C)c2c2c1Oc1ccncc1N2c1ccccc1	2.757157267718164	1.4577367984660166	2.8305970471639674
CC(C)(C)c1cc2coc(C(C)(C)C)c2c2c1Oc1cnccc1N2c1ccccc1	2.7643542950050954	1.458216204908351	2.830437245016523
CC(C)(C)c1cc2coc(C(C)(C)C)c2c2c1oc1cccn12	2.8774233815918864	1.487459997890742	2.9218440733549267
CC(C)(C)c1cc2coc(C(C)(C)C)c2c2c1oc1ccnn12	2.8978780907231645	1.5198998338220289	2.966748476786905
CC(C)(C)c1cc2coc(C(C)(C)C)c2c2c1oc1cncn12	2.937840531711126	1.4984863460644309	2.9576397543825537
CC(C)(C)c1cc2coc(C(C)(C)C)c2c2c1oc1nccn12	2.945226954452976	1.5061568491417794	2.968186696113908
CC(C)(C)c1cc2oc3c(C(C)(C)C)ccn3c2c2cocc12	2.831779076956348	1.505038234109666	2.932231212938836
CC(C)(C)c1cc2oc3c4coc(C(C)(C)C)c4ccc3n2c1	2.9440905817234606	1.496888324589983	2.938143892394293
CC(C)(C)c1cc2oc3c4cocc4c(C(C)(C)C)cc3n2n1	3.0302655137117185	1.5454681774131909	3.0154881317575577
CC(C)(C)c1cc2oc3c4cocc4cc(C(C)(C)C)c3n2n1	3.057349063765171	1.5400349044000687	3.009096045859767
CC(C)(C)c1cc2oc3ccc4c(C(C)(C)C)occ4c3n2c1	2.808294040546361	1.477552264749167	2.897554146943323
CC(C)(C)c1cc2oc3cccn3c2c2c(C(C)(C)C)occ12	2.8107561814603117	1.476593451864498	2.905224650020671
CC(C)(C)c1ccc2c(c1)ncc1cc3c(C(C)(C)C)occ3nc12	2.775339231390412	1.4094765499376984	2.731839320043105
CC(C)(C)c1ccc2c(c1)ncc1cc3coc(C(C)(C)C)c3nc12	2.7687103904682377	1.402764859745018	2.72832367279932
CC(C)(C)c1ccc2c(c1)ncc1nc3c(C(C)(C)C)occ3cc12	2.750907217705829	1.382310184872089	2.712183655907399
CC(C)(C)c1ccc2c(c1)ncc1nc3coc(C(C)(C)C)c3cc12	2.745225354058251	1.3832689977567572	2.713941479529291
CC(C)(C)c1ccc2c(ncc3c(C(C)(C)C)c4cocc4nc32)n1	2.7709831359272696	1.4233793367653926	2.7832956115203182
CC(C)(C)c1ccc2c(ncc3cc4c(C(C)(C)C)occ4nc32)n1	2.780452908673232	1.4288126097785143	2.817653073220942
CC(C)(C)c1ccc2c(ncc3cc4coc(C(C)(C)C)c4nc32)n1	2.7577254540829217	1.412193186444259	2.7984768155275708
CC(C)(C)c1ccc2c(ncc3nc4c(C(C)(C)C)occ4cc32)n1	2.737649535861481	1.392058115866219	2.767954605365621
CC(C)(C)c1ccc2cnc3cc4coc(C(C)(C)C)c4nc3c2c1	2.7908696586937904	1.3938159394881116	2.7446234918386856
CC(C)(C)c1ccc2ncc3cc4c(C(C)(C)C)occ4nc3c2n1	2.777990767759281	1.427054786156622	2.764598760269281
CC(C)(C)c1ccc2ncc3cc4coc(C(C)(C)C)c4nc3c2c1	2.776096813210089	1.4064403091362478	2.7147404902665158
CC(C)(C)c1ccc2ncc3cc4coc(C(C)(C)C)c4nc3c2n1	2.75829364044768	1.4133118014763726	2.7558096421598197
CC(C)(C)c1ccc2ncc3nc4c(C(C)(C)C)occ4cc3c2c1	2.756967872263245	1.3872640514428765	2.7097866236957278
CC(C)(C)c1ccc2ncc3nc4c(C(C)(C)C)occ4cc3c2n1	2.767763413193642	1.4173068551624917	2.772588867641519
CC(C)(C)c1ccc2ncc3nc4coc(C(C)(C)C)c4cc3c2c1	2.75564210407881	1.3877434578852106	2.7117042494650647
CC(C)(C)c1ccc2ncc3nc4coc(C(C)(C)C)c4cc3c2n1	2.750907217705829	1.4118735821493695	2.764598760269281
CC(C)(C)c1cccc2c1cnc1cc3coc(C(C)(C)C)c3nc12	2.7849983995912937	1.3863052385582075	2.7337569458124418
CC(C)(C)c1cccc2c3n(c(C(C)(C)C)c12)N(c1ccccc1)c1cnccc1O3	2.72129668619	1.47333958346	2.87208778003
CC(C)(C)c1ccn2c1oc1c3cocc3cc(C(C)(C)C)c12	2.9920076318180304	1.5250135025402611	2.9565211393504405
CC(C)(C)c1cn2c(C(C)(C)C)nc3cc4cocc4cc3c2n1	2.847688295169564	1.3805523612501964	2.838587154536206
CC(C)(C)c1cn2c(n1)oc1c(C(C)(C)C)cc3cocc3c12	2.9832954408917454	1.537158465746063	2.9856051301853865
CC(C)(C)c1cn2cnc3c(C(C)(C)C)c4cocc4cc3c2n1	2.741626840414785	1.339802813651782	2.761083113025496
CC(C)(C)c1cnc2c(c1)ncc1c(C(C)(C)C)c3cocc3nc12	2.765111876824772	1.4174666573099364	2.750695973441587
CC(C)(C)c1cnc2ncc3c(C(C)(C)C)c4cocc4nc3c2c1	2.766437645009207	1.4222607217332794	2.760603706583161
CC(C)(C)c1cnc2ncc3cc4coc(C(C)(C)C)c4nc3c2c1	2.7507178222509103	1.4062805069888031	2.772429065494074
CC(C)(C)c1cnn2c1oc1c3cocc3cc(C(C)(C)C)c12	3.071932513793953	1.5501024396890888	3.017725361821784
CC(C)(C)c1nc2cc3coc(C(C)(C)C)c3nc2c2ccccc12	2.769278576832996	1.3682475958969498	2.741107844594901
CC(C)(C)c1nc2ccccc2c2nc3c(C(C)(C)C)occ3cc12	2.764922481369853	1.3966923781421174	2.7070699871891666
CC(C)(C)c1nc2cccnc2c2nc3c(C(C)(C)C)occ3cc12	2.746172331332848	1.4054814962515791	2.7414274488897905
CC(C)(C)c1nc2ccncc2c2nc3c(C(C)(C)C)occ3cc12	2.737649535861481	1.401007036123126	2.7997552327071284
CC(C)(C)c1nc2cnccc2c2nc3c(C(C)(C)C)occ3cc12	2.7429526085992206	1.3982903996165648	2.7337569458124418
CC(C)(C)c1nc2ncccc2c2nc3c(C(C)(C)C)occ3cc12	2.745225354058251	1.4006874318282363	2.769073220397734
CC(C)(C)c1ncc2c(ncc3cc4coc(C(C)(C)C)c4nc32)n1	2.730073717664712	1.4214617109960552	2.901229596334552
CC(C)(C)c1ncc2c3c(C(C)(C)C)c4cocc4cc3n(-c3ccccc3)c2n1	2.7295055312999543	1.42497735823984	2.778980953539309
CC(C)(C)c1ncc2c3cc4coc(C(C)(C)C)c4cc3n(-c3ccccc3)c2n1	2.798634872345479	1.4355242999711946	2.857923214377022
CC(C)(C)c1ncc2c3cc4coc(C(C)(C)C)c4cc3n(c3ccccc3)c2n1	2.78834267726	1.39919138704	2.82095109285
CC(C)(C)c1ncc2ncc3cc4coc(C(C)(C)C)c4nc3c2n1	2.720603944918749	1.4147500208033752	2.799595430559684
CC(C)(C)c1nccc2c1Oc1ccc3coc(C(C)(C)C)c3c1N2c1ccccc1	2.78379718634	1.45576134723	2.82238931218
CC(C)(C)c1oc(C(C)(C)C)c2c1ccc1c3cn(-c4ccccc4)nc3oc12	2.881021895235352	1.4238587432077268	2.7513351820313656
CC(C)(C)c1oc(C(C)(C)C)c2c1ccc1c3cnn(-c4ccccc4)c3oc12	2.967575618133447	1.4952903031155351	2.952046679221987
CC(C)(C)c1oc(C(C)(C)C)c2c3c(ccc12)OCN(c1ccccc1)O3	2.811324367825069	1.4286528076310698	2.804229692835582
CC(C)(C)c1oc(C(C)(C)C)c2cc3c(cc12)oc1c3cnn1-c1ccccc1	3.0090532227607625	1.4820267248776202	2.892120873930201
CC(C)(C)c1oc(C(C)(C)C)c2cc3c(cc12)oc1ccncc13	2.977992368154006	1.4756346389798296	2.9034668263987795
CC(C)(C)c1oc(C(C)(C)C)c2cc3c(cc12)oc1cnccc13	2.953181563559585	1.467484729460147	2.891002258898088
CC(C)(C)c1oc(C(C)(C)C)c2cc3c(cc12)oc1cncnc13	2.92420405895694	1.4873001957432974	2.9416595396380774
CC(C)(C)c1oc(C(C)(C)C)c2cc3c(cc12)oc1cnncc13	2.799203058710237	1.4820267248776202	2.939582111721295
CC(C)(C)c1oc(C(C)(C)C)c2cc3c(cc12)oc1ncccc13	2.9637877090350626	1.473397408915603	2.864794706717147
CC(C)(C)c1oc(C(C)(C)C)c2cc3c(cc12)oc1ncncc13	2.953181563559585	1.487459997890742	2.9459741976190856
CC(C)(C)c1occ2c(C(C)(C)C)c3c(cc12)c1cncnc1n3-c1ccccc1	2.8978780907231645	1.497048126737428	2.898353157680547
CC(C)(C)c1occ2c(C(C)(C)C)c3c(cc12)n(-c1ccccc1)c1cncn31	2.825150236034174	1.4762738475696089	2.907142275790009
CC(C)(C)c1occ2c(C(C)(C)C)c3c(cc12)n(-c1ccccc1)c1nccn31	2.768520995013319	1.4500662953886678	2.8544075671332374
CC(C)(C)c1occ2c(C(C)(C)C)c3c(cc12)n(-c1ccccc1)c1ncnn31	2.8202259542062733	1.475474836832385	2.904425639283448
CC(C)(C)c1occ2c(C(C)(C)C)c3c(cc12)ncn3-c1ccccc1	2.9238252680471013	1.413631405771262	2.877738680660173
CC(C)(C)c1occ2c(C(C)(C)C)c3ncc4ccccc4c3nc12	2.7429526085992206	1.3829493934618675	2.718575741805189
CC(C)(C)c1occ2c(C(C)(C)C)c3oc4cnccc4c3cc12	3.00734866366649	1.4976873353272069	2.8980335533856576
CC(C)(C)c1occ2c(C(C)(C)C)c3oc4cncn4c3cc12	3.1018569956711946	1.5529788783430944	3.0450515290348386
CC(C)(C)c1occ2c(C(C)(C)C)c3oc4cncnc4c3cc12	2.98215906816223	1.5194204273796947	2.9464536040614204
CC(C)(C)c1occ2c(C(C)(C)C)c3oc4cnncc4c3cc12	2.817763813292323	1.5135077479242385	2.9470928126511997
CC(C)(C)c1occ2c(C(C)(C)C)c3oc4ncncc4c3cc12	3.013409318223905	1.5195802295271394	2.9571603479402198
CC(C)(C)c1occ2c(C(C)(C)C)c3oncc3nc12	2.977802972699087	1.5515406590160918	3.088997119582148
CC(C)(C)c1occ2c1cc(C(C)(C)C)c1c2n2cncc2n1-c1ccccc1	2.747119308607445	1.4256165668296192	2.7527734013583687
CC(C)(C)c1occ2c1cc(C(C)(C)C)c1c2oc2cccn21	2.948825468096442	1.4793100883710593	2.9291949721373856
CC(C)(C)c1occ2c1cc(C(C)(C)C)c1c2oc2ccnn21	2.9993940545598816	1.4965687202950937	2.9729807605372507
CC(C)(C)c1occ2c1cc(C(C)(C)C)c1c2oc2cncn21	2.987840931809808	1.4877796021856318	2.951567272779653
CC(C)(C)c1occ2c1cc(C(C)(C)C)c1c2oc2nccn21	2.998257681830365	1.4986461482118754	2.979213044287596
CC(C)(C)c1occ2c1cc(C(C)(C)C)c1c3cnn(-c4ccccc4)c3oc21	3.0656824637816174	1.5203792402643632	2.9619544123635624
CC(C)(C)c1occ2c1cc(C(C)(C)C)c1oc3c(cnn3-c3ccccc3)c12	2.8910598543460715	1.504399025519887	2.9183284261111417
CC(C)(C)c1occ2c1cc(C(C)(C)C)c1oc3cccn3c12	2.8440897815260984	1.471319980998821	2.911137329476128
CC(C)(C)c1occ2c1cc(C(C)(C)C)c1oc3ccnn3c12	2.8582944406450426	1.4992853568016544	2.9528456899592106
CC(C)(C)c1occ2c1cc(C(C)(C)C)c1oc3cncn3c12	2.91170395893227	1.4866609871535186	2.9517270749270974
CC(C)(C)c1occ2c1cc(C(C)(C)C)c1oc3nccn3c12	2.9122721452970275	1.49209426016664	2.9593975780044457
CC(C)(C)c1occ2c1ccc1c2oc2c(C(C)(C)C)ccn21	2.9442799771783803	1.5023215976031048	2.939422309573851
CC(C)(C)c1occ2c1ccc1oc3c(C(C)(C)C)ccn3c12	2.818900186021838	1.4839443506469574	2.9120961423607965
CC(C)(C)c1occ2c3c(ccc12)C(C(C)(C)C)N(c1ccccc1)N3c1ccccc1	3.000341031834477	1.459974028530243	2.922323479797261
CC(C)(C)c1occ2c3c(ccc12)OC(C(C)(C)C)N(c1ccccc1)O3	2.863976304292619	1.467484729460147	2.8363499244719788
CC(C)(C)c1occ2cc(C(C)(C)C)c3c(oc4cccn43)c12	2.924772245321698	1.488898217217745	2.9550829200234374
CC(C)(C)c1occ2cc(C(C)(C)C)c3c(oc4cncn43)c12	2.969280177227721	1.49880595035932	2.976816012075925
CC(C)(C)c1occ2cc(C(C)(C)C)c3c(oc4nccn43)c12	2.9723105045064293	1.509672496385564	3.004301981436424
CC(C)(C)c1occ2cc3c(C(C)(C)C)nc4nccn4c3cc12	2.729126740390116	1.3298950805102068	2.6381952616404742
CC(C)(C)c1occ2cc3c(cc12)-n1ccnc1C(C(C)(C)C)O3	3.1168192366098144	1.5146263629563517	3.059114118009977
CC(C)(C)c1occ2cc3c(cc12)nc(C(C)(C)C)n1ccnc31	2.75052842679599	1.331173497689765	2.8131786130924885
CC(C)(C)c1occ2cc3c(cnc4c(C(C)(C)C)cccc43)nc12	2.7450359586033324	1.3757582968268534	2.6984406712271496
CC(C)(C)c1occ2cc3c(nc12)c(C(C)(C)C)nc1ccccc13	2.759619408632114	1.3874238535903212	2.702915131355603
CC(C)(C)c1occ2cc3c(nc12)c(C(C)(C)C)nc1cccnc13	2.7552633131689714	1.4096363520851432	2.7481391390824705
CC(C)(C)c1occ2cc3c(nc12)c(C(C)(C)C)nc1ccncc13	2.732535858578662	1.390140490096882	2.780259370718868
CC(C)(C)c1occ2cc3c4ccncc4n(c4ccccc4)c3c(C(C)(C)C)c12	2.71428905435	1.34421944832	2.62966792237
CC(C)(C)c1occ2cc3c4cnccc4n(c4ccccc4)c3c(C(C)(C)C)c12	2.74345595443	1.348214502	2.63302376746
CC(C)(C)c1occ2cc3cnc4c(C(C)(C)C)cccc4c3nc12	2.761702758636226	1.3941355437830012	2.7030749335030477
CC(C)(C)c1occ2cc3cnc4c(C(C)(C)C)ccnc4c3nc12	2.7463617267877667	1.4029246618924631	2.754051818537927
CC(C)(C)c1occ2cc3cnc4c(C(C)(C)C)nccc4c3nc12	2.7484450767918784	1.4006874318282363	2.7468607219029124
CC(C)(C)c1occ2cc3onc(C(C)(C)C)c3nc12	3.046553522834773	1.5766295961649193	3.1498817377586024
CC(C)(C)c1occ2nc3c(C(C)(C)C)nc4ccccc4c3cc12	2.752990567709941	1.3890218750647685	2.704033746387716
CC(C)(C)c1occ2nc3c(C(C)(C)C)nc4ncccc4c3cc12	2.7048841221604523	1.392058115866219	2.753252807800703
CC(C)(C)c1occ2nc3c(C(C)(C)C)noc3cc12	3.0543187364864632	1.5692786973824602	3.136937763815576
CC(C)(C)c1occ2nc3c(cc12)c(C(C)(C)C)nc1ccccc13	2.774202858660897	1.4051618919566895	2.710745436580396
CC(C)(C)c1occ2nc3c(cc12)c(C(C)(C)C)nc1cccnc13	2.756399685898487	1.4085177370530295	2.743185272511683
CC(C)(C)c1occ2nc3c(cc12)nc(C(C)(C)C)c1ccccc13	2.763975504095257	1.370804430256066	2.745742106870799
CC(C)(C)c1occ2nc3c(cc12)nc(C(C)(C)C)c1ncccc13	2.7348086040376924	1.370804430256066	2.7904867081553326
CC(C)(C)c1occ2nc3c(cc12)ncc1c(C(C)(C)C)cccc13	2.782346863222424	1.3895012815071028	2.7369529887613373
CC(C)(C)c1occ2nc3c(cnc4c(C(C)(C)C)cccc43)cc12	2.765111876824772	1.4019658490077944	2.706270976451943
CC(C)(C)c1occ2nc3c(cnc4ccnc(C(C)(C)C)c43)cc12	2.745414749513171	1.441916385868985	2.7882494780911053
CC(C)(C)c1occ2nc3cnc4c(C(C)(C)C)cccc4c3cc12	2.7437101904188976	1.3773563183013011	2.699878890554152
CC(C)(C)c1occ2nc3cnoc3c(C(C)(C)C)c12	2.8766657997722094	1.5075950684687822	2.9418193417855223
CC(C)(C)c1onc2c(C(C)(C)C)c3c(cc12)ncn3-c1ccccc1	2.7942787768823365	1.5206988445592526	2.9876825581021684
CC(C)(C)c1onc2c(C(C)(C)C)c3cnoc3cc12	2.86890058612052	1.491934458019195	2.9550829200234374
CC(C)(C)c1onc2cc3c(C(C)(C)C)noc3cc12	2.8954159498092142	1.499764763243989	3.008776441564877
CC(C)(C)c1onc2cc3ccoc3c(C(C)(C)C)c12	2.7463617267877667	1.3326117170167675	2.66088716657763
CC(C)(C)c1onc2cc3cnoc3c(C(C)(C)C)c12	2.8181426042021616	1.4150696250982648	2.8504125134471177
CC(C1=CN=CC2=c3c(cc(C(C)(C)C)c4cocc34)=CON12)(C)C	2.95292732765	1.59526862195	3.11978110858
CC(c1c(C(C)(C)C)c2c(ccc3ocnc32)c2ocnc12)(C)C	2.82167627734	1.45783877515	2.87624263587
CC(c1c(C(C)(C)C)c2c3cnccc3ncc2c2cnoc12)(C)C	2.75254693626	1.49155702826	2.90484722026
CC(c1c(C(C)(C)C)c2nc3ocnc3nc2c2ccccc12)(C)C	2.89762385479	1.55419947006	3.05490143671
CC(c1c(C(C)(C)C)c2oc3nnccc3c2c2ncccc12)(C)C	2.87243425928	1.5735355299	3.13767894909
CC(c1c(C(C)(C)C)n2c3ncccc3nc2c2cccnc12)(C)C	2.73322859986	1.33015685934	2.78819165262
CC(c1cc2c(oc3c(C(C)(C)C)cnn32)c2cocc12)(C)C	3.02432941419	1.5108930881	2.98378948111
CC(c1cc2nc(C(C)(C)C)c3nc4cocc4cc3c2cn1)(C)C	2.82697935008	1.40382564931	2.74248823846
CC(c1ncc2onc(C(C)(C)C)c3occ1c23)(C)C	2.70122076796	1.32760002498	2.7277864409
CC(c1oc(C(C)(C)C)c2cc3c(cc12)oc1cnncc13)(C)C	2.78758509544	1.44585361409	2.9026099902
CC(c1occ2c(C(C)(C)C)c3oc4nccn4c3cc12)(C)C	3.06448125064	1.50945486877	2.95518489671
CC(c1occ2c(C(C)(C)C)c3oncc3nc12)(C)C	2.96675319586	1.51376952675	3.05122598732
CC(c1occ2nc3c(cc12)ncc1c(C(C)(C)C)cccc13)(C)C	2.77053950449	1.35204975354	2.69966126295
Cc1cc(C)c(-c2c3c(c4cocc4c2C(C)(C)C)CON3c2ccccc2)c(C)c1	3.066818836511133	1.4911354472819718	2.897873751238212
Cc1cc(C)c(-c2c3c(cc4c(C(C)(C)C)occ24)C=NCN3)c(C)c1	2.992954609092627	1.4716395852937108	2.8596810379989144
Cc1cc(C)c(-c2c3cnoc3cc3c(C(C)(C)C)occ23)c(C)c1	2.896173531628892	1.4129921971814832	2.9020286070717765
Cc1cc(C)c(-c2c3cnoc3cc3c(C(C)(C)C)onc23)c(C)c1	2.8090516223660376	1.4772326604542776	2.945814395471641
Cc1cc(C)c(-c2c3coc(C(C)(C)C)c3cc3c2n2ccnc2n3-c2ccccc2)c(C)c1	2.743520794963979	1.466685718722923	2.8946777082893176
Cc1cc(C)c(-c2c3coc(C(C)(C)C)c3cc3c2n2cncc2n3-c2ccccc2)c(C)c1	2.8179532087472428	1.5002441696863231	2.9196068432907003
Cc1cc(C)c(-c2c3coc(C(C)(C)C)c3cc3c2oc2cnncc23)c(C)c1	2.8031803632635413	1.5109509135651222	2.944855582586973
Cc1cc(C)c(-c2c3coc(C(C)(C)C)c3cc3cnoc23)c(C)c1	2.868143004300843	1.3970119824370069	2.938143892394293
Cc1cc(C)c(-c2c3coc(C(C)(C)C)c3cc3ncn(-c4ccccc4)c23)c(C)c1	2.72552822674665	1.312956052881062	2.823246148381509
Cc1cc(C)c(-c2c3cocc3c(-c3c(C)cc(C)cc3C)c3c2c2cccnc2n3c2ccccc2)c(C)c1	2.71087993616	1.42939399291	2.75894785965
Cc1cc(C)c(-c2c3cocc3c(C(C)(C)C)c3c2n(c2ccccc2)c2nccn32)c(C)c1	2.81769897278	1.46710729971	2.84811745792
Cc1cc(C)c(-c2c3cocc3c(C(C)(C)C)c3c2ncn3-c2ccccc2)c(C)c1	2.8944689725346184	1.4374419257405315	2.8585624229668007
Cc1cc(C)c(-c2c3cocc3c(C(C)(C)C)c3cnoc23)c(C)c1	2.9408708589898334	1.4300910269580724	2.9015492006294417
Cc1cc(C)c(-c2c3cocc3c(C(C)(C)C)c3ncn(-c4ccccc4)c23)c(C)c1	2.786513563230648	1.3501899532356914	2.802791473508579
Cc1cc(C)c(-c2c3cocc3c(C(C)(C)C)c3oncc23)c(C)c1	2.942575418084107	1.4336066742018572	2.908580495117011
Cc1cc(C)c(-c2c3cocc3cc3c2cnc2cc(C(C)(C)C)nn23)c(C)c1	2.71530087218101	1.3608966971144905	2.680542830713336
Cc1cc(C)c(-c2c3cocc3cc3c2nc(-c2c(C)cc(C)cc2C)n2cccc32)c(C)c1	2.709429613078514	1.341880241568564	2.63771585519814
Cc1cc(C)c(-c2c3cocc3cc3c2nc(C(C)(C)C)n2cccc32)c(C)c1	2.7135963130867378	1.3367665728503315	2.6426697217689274
Cc1cc(C)c(-c2c3cocc3cc3c2nc(C(C)(C)C)n2nccc32)c(C)c1	2.711134172172787	1.332451914869323	2.772588867641519
Cc1cc(C)c(-c2c3cocc3cc3cnc4nc(C(C)(C)C)cn4c23)c(C)c1	2.718899385824476	1.3738406710575164	2.6875741252009053
Cc1cc(C)c(-c2c3cocc3cc3nc(-c4c(C)cc(C)cc4C)n4cccc4c23)c(C)c1	2.7217403176482646	1.3477929210240198	2.5985643290741733
Cc1cc(C)c(-c2c3cocc3cc3nc(C(C)(C)C)n4cccc4c23)c(C)c1	2.7192781767343144	1.3414008351262294	2.6027191849077367
Cc1cc(C)c(-c2c3cocc3cc3nc(C(C)(C)C)n4nccc4c23)c(C)c1	2.735755581312289	1.340442022241561	2.816374656041384
Cc1cc(C)c(-c2c3cocc3cc3onc(C(C)(C)C)c23)c(C)c1	3.018144204596887	1.4602936328251324	2.887806215949192
Cc1cc(C)c(-c2c3conc3cc3c(C(C)(C)C)noc23)c(C)c1	2.8516655997228684	1.4909756451345269	2.948690834125647
Cc1cc(C)c(-c2cc3c(-c4c(C)cc(C)cc4C)occ3c3c2OC2N=CN(c4ccccc4)C32)c(C)c1	3.01492448186326	1.4725983981783792	2.934628245150508
Cc1cc(C)c(-c2cc3c(C(C)(C)C)occ3c3c2N(c2ccccc2)n2cccc2O3)c(C)c1	2.95084397765	1.43067241009	2.81695603917
Cc1cc(C)c(-c2cc3c(cn2)ncc2cc4c(-c5c(C)cc(C)cc5C)occ4nc23)c(C)c1	2.719656967644153	1.42497735823984	2.754371422832816
Cc1cc(C)c(-c2cc3c(cn2)ncc2cc4coc(-c5c(C)cc(C)cc5C)c4nc23)c(C)c1	2.731588881304066	1.415708833688044	2.750695973441587
Cc1cc(C)c(-c2cc3c(cn2)ncc2cc4coc(C(C)(C)C)c4nc23)c(C)c1	2.747498099517282	1.4080383306106954	2.74845874337736
Cc1cc(C)c(-c2cc3c(oc4c(C(C)(C)C)ccn43)c3cocc23)c(C)c1	2.919847963493797	1.519100823084805	2.95684074364533
Cc1cc(C)c(-c2cc3c(oc4cccn43)c3c(C(C)(C)C)occ23)c(C)c1	2.8516655997228684	1.4871403935958527	2.962114214511007
Cc1cc(C)c(-c2cc3c(oc4ccnn43)c3c(C(C)(C)C)occ23)c(C)c1	2.900150836182196	1.5106313092702326	2.945654593324196
Cc1cc(C)c(-c2cc3c(oc4nccn43)c3c(-c4c(C)cc(C)cc4C)occ23)c(C)c1	2.845226154255614	1.50887348564834	2.944376176144638
Cc1cc(C)c(-c2cc3c4cc5cocc5c(C(C)(C)C)c4ncn3c2)c(C)c1	2.7643542950050954	1.3524271832999182	2.635159020839024
Cc1cc(C)c(-c2cc3c4cc5cocc5cc4nc(C(C)(C)C)n3c2)c(C)c1	2.808672831456199	1.3588192691977088	2.6282875284988987
Cc1cc(C)c(-c2cc3cnc4cc5coc(-c6c(C)cc(C)cc6C)c5nc4c3cn2)c(C)c1	2.73045250857455	1.405641298399024	2.823086346234064
Cc1cc(C)c(-c2cc3coc(-c4c(C)cc(C)cc4C)c3c3c2oc2c3cnn2-c2ccccc2)c(C)c1	2.8747718452230164	1.5058372448468895	2.9188078325534765
Cc1cc(C)c(-c2cc3coc(-c4c(C)cc(C)cc4C)c3c3c2oc2cccn23)c(C)c1	2.7978772905258023	1.4610926435623566	2.910657923033793
Cc1cc(C)c(-c2cc3coc(-c4c(C)cc(C)cc4C)c3c3c2oc2cncn23)c(C)c1	2.86624904975165	1.476593451864498	2.9416595396380774
Cc1cc(C)c(-c2cc3coc(-c4c(C)cc(C)cc4C)c3c3c2oc2nccn23)c(C)c1	2.878559754321402	1.4857021742688497	2.944855582586973
Cc1cc(C)c(-c2cc3coc(-c4c(C)cc(C)cc4C)c3c3c2oc2nn(c4ccccc4)cc23)c(C)c1	2.75330451808	1.38001512934	2.69662502214
Cc1cc(C)c(-c2cc3coc(C(C)(C)C)c3c3c2N(c2ccccc2)c2ccncc2O3)c(C)c1	2.7052629130702908	1.4518241190105603	2.816854062483718
Cc1cc(C)c(-c2cc3coc(C(C)(C)C)c3c3c2N(c2ccccc2)c2cnccc2O3)c(C)c1	2.719656967644153	1.4511849104207812	2.8286794213946305
Cc1cc(C)c(-c2cc3coc(C(C)(C)C)c3c3c2N(c2ccccc2)n2cccc2O3)c(C)c1	2.98215906816223	1.480908109845507	2.873264220531719
Cc1cc(C)c(-c2cc3coc(C(C)(C)C)c3c3c2OCN(c2ccccc2)O3)c(C)c1	2.862082349743427	1.4470300545872172	2.841143988895322
Cc1cc(C)c(-c2cc3coc(C(C)(C)C)c3c3c2ON(c2ccccc2)CO3)c(C)c1	2.986325768170453	1.4534221404850076	2.8569644014923536
Cc1cc(C)c(-c2cc3coc(C(C)(C)C)c3c3c2Oc2ccncc2N3c2ccccc2)c(C)c1	2.72016031346	1.41964606191	2.786433829
Cc1cc(C)c(-c2cc3coc(C(C)(C)C)c3c3c2Oc2cnccc2N3c2ccccc2)c(C)c1	2.737649535861481	1.4585358092032403	2.8206893140223928
Cc1cc(C)c(-c2cc3coc(C(C)(C)C)c3c3c2oc2c3cnn2-c2ccccc2)c(C)c1	2.9081054452888044	1.5119097264497905	2.9247205120089323
Cc1cc(C)c(-c2cc3coc(C(C)(C)C)c3c3c2oc2cccn23)c(C)c1	2.8474988997146453	1.4773924626017223	2.9216842712074818
Cc1cc(C)c(-c2cc3coc(C(C)(C)C)c3c3c2oc2ccnn23)c(C)c1	2.874203658858259	1.5135077479242385	2.9470928126511997
Cc1cc(C)c(-c2cc3coc(C(C)(C)C)c3c3c2oc2cncn23)c(C)c1	2.912650936206866	1.490336436544748	2.946613406208865
Cc1cc(C)c(-c2cc3coc(C(C)(C)C)c3c3c2oc2nccn23)c(C)c1	2.91927977712904	1.497048126737428	2.947252614798644
Cc1cc(C)c(-c2cc3coc(C(C)(C)C)c3c3oc4c(cnn4c4ccccc4)c23)c(C)c1	3.00160195959	1.48868058961	2.89701691504
Cc1cc(C)c(-c2cc3coc(C(C)(C)C)c3c3oc4cccn4c23)c(C)c1	2.9090524225634	1.4887384150703002	2.9435771654074143
Cc1cc(C)c(-c2cc3coc(C(C)(C)C)c3c3oc4ccnn4c23)c(C)c1	2.960946777211274	1.5107911114176773	2.9512476684847635
Cc1cc(C)c(-c2cc3coc(C(C)(C)C)c3c3oc4cncn4c23)c(C)c1	2.958863427207162	1.4989657525067648	2.944695780439528
Cc1cc(C)c(-c2cc3coc(C(C)(C)C)c3c3oc4nccn4c23)c(C)c1	2.963219522670305	1.5106313092702326	2.9451751868818623
Cc1cc(C)c(-c2cc3cocc3c3c2N(c2ccccc2)OC3C(C)(C)C)c(C)c1	2.9351889953422567	1.4414369794266504	2.910977527328683
Cc1cc(C)c(-c2cc3cocc3c3c2oc2c(C(C)(C)C)ccn23)c(C)c1	2.8677642133910046	1.5093528920906747	2.926957742073159
Cc1cc(C)c(-c2cc3cocc3c3c2oc2cc(C(C)(C)C)cn23)c(C)c1	2.8594308133745576	1.5032804104877735	2.933669432265839
Cc1cc(C)c(-c2cc3cocc3c3oc4c(C(C)(C)C)ccn4c23)c(C)c1	2.9704165499572364	1.5219772617388103	2.952046679221987
Cc1cc(C)c(-c2cc3cocc3c3oc4cc(C(C)(C)C)cn4c23)c(C)c1	2.975909018149895	1.5211782510015868	2.9528456899592106
Cc1cc(C)c(-c2cc3cocc3c3oc4ncc(C(C)(C)C)n4c23)c(C)c1	3.0209851364206752	1.4984863460644309	2.9087402972644565
Cc1cc(C)c(-c2cc3ncc4c(-c5c(C)cc(C)cc5C)c5cocc5nc4c3cn2)c(C)c1	2.7867029586855665	1.4630102693316935	2.8312362557537463
Cc1cc(C)c(-c2cc3ncc4c(C(C)(C)C)c5cocc5nc4c3cn2)c(C)c1	2.771740717746946	1.4224205238807242	2.8035904842458037
Cc1cc(C)c(-c2cc3ncc4cc5coc(C(C)(C)C)c5nc4c3cn2)c(C)c1	2.741058654050028	1.4099559563800326	2.822447137644285
Cc1cc(C)c(-c2cc3oc4c(C(C)(C)C)ccn4c3c3cocc23)c(C)c1	2.778558954124039	1.5039196190775526	2.930792993611833
Cc1cc(C)c(-c2cc3oc4c(cnn4c4ccccc4)c3c3c(-c4c(C)cc(C)cc4C)occ23)c(C)c1	2.75614544991	1.46343185031	2.85642716959
Cc1cc(C)c(-c2cc3oc4cccn4c3c3c(C(C)(C)C)occ23)c(C)c1	2.7552633131689714	1.4729180024732689	2.9068226714951195
Cc1cc(C)c(-c2cc3oc4nccn4c3c3coc(-c4c(C)cc(C)cc4C)c23)c(C)c1	2.784240817771616	1.4890580193651897	2.934148838708173
Cc1cc(C)c(-c2ccc3c(c2)ncc2cc4coc(C(C)(C)C)c4nc23)c(C)c1	2.7704149495625114	1.4059609026939133	2.731040309305881
Cc1cc(C)c(-c2ccc3c(c2)ncc2nc4c(C(C)(C)C)occ4cc23)c(C)c1	2.7524223813451827	1.3864650407056522	2.71490029241396
Cc1cc(C)c(-c2ccc3c(c2)ncc2nc4coc(C(C)(C)C)c4cc23)c(C)c1	2.746740517697606	1.387583655737766	2.717137522478186
Cc1cc(C)c(-c2ccc3c(ncc4c(C(C)(C)C)c5cocc5nc43)n2)c(C)c1	2.7709831359272696	1.4254567646821743	2.783615215815208
Cc1cc(C)c(-c2ccc3c(ncc4cc5c(-c6c(C)cc(C)cc6C)occ5nc43)n2)c(C)c1	2.741248049504947	1.4318488505799651	2.807425735784477
Cc1cc(C)c(-c2ccc3c(ncc4cc5c(C(C)(C)C)occ5nc43)n2)c(C)c1	2.7662482495542884	1.4228999303230585	2.804069890688137
Cc1cc(C)c(-c2ccc3c(ncc4cc5coc(-c6c(C)cc(C)cc6C)c5nc43)n2)c(C)c1	2.736513163131966	1.4216215131435	2.802791473508579
Cc1cc(C)c(-c2ccc3c(ncc4cc5coc(C(C)(C)C)c5nc43)n2)c(C)c1	2.756399685898487	1.4139510100661516	2.799275826264794
Cc1cc(C)c(-c2ccc3c(ncc4nc5c(-c6c(C)cc(C)cc6C)occ5cc43)n2)c(C)c1	2.7185205949146374	1.4006874318282363	2.772429065494074
Cc1cc(C)c(-c2ccc3c(ncc4nc5c(C(C)(C)C)occ5cc43)n2)c(C)c1	2.734997999492612	1.392697324455998	2.76827420966051
Cc1cc(C)c(-c2ccc3c(ncc4nc5coc(C(C)(C)C)c5cc43)n2)c(C)c1	2.726475204021246	1.3917385115713297	2.7695526268400688
Cc1cc(C)c(-c2ccc3cnc4c(C(C)(C)C)c5cocc5nc4c3n2)c(C)c1	2.7668164359190457	1.412193186444259	2.7529332035058136
Cc1cc(C)c(-c2ccc3cnc4cc5coc(-c6c(C)cc(C)cc6C)c5nc4c3n2)c(C)c1	2.750339031341071	1.416507844425268	2.7853730394371
Cc1cc(C)c(-c2ccc3ncc4cc5c(-c6c(C)cc(C)cc6C)occ5nc4c3n2)c(C)c1	2.731588881304066	1.429292016220849	2.7620419259101645
Cc1cc(C)c(-c2ccc3ncc4cc5c(C(C)(C)C)occ5nc4c3n2)c(C)c1	2.75810424499276	1.420343095963942	2.7599644979933826
Cc1cc(C)c(-c2ccc3ncc4cc5coc(-c6c(C)cc(C)cc6C)c5nc4c3n2)c(C)c1	2.7389753040459164	1.423059732470503	2.759644893698493
Cc1cc(C)c(-c2ccc3ncc4cc5coc(C(C)(C)C)c5nc4c3n2)c(C)c1	2.7533693586197794	1.4161882401303785	2.757567465781711
Cc1cc(C)c(-c2ccc3ncc4nc5c(-c6c(C)cc(C)cc6C)occ5cc4c3n2)c(C)c1	2.7321570676688234	1.4192244809318288	2.766356583891173
Cc1cc(C)c(-c2ccc3ncc4nc5c(C(C)(C)C)occ5cc4c3c2)c(C)c1	2.752990567709941	1.388702270769879	2.711065040875286
Cc1cc(C)c(-c2ccc3ncc4nc5c(C(C)(C)C)occ5cc4c3n2)c(C)c1	2.750149635886152	1.4107549671172563	2.763000738794833
Cc1cc(C)c(-c2ccc3ncc4nc5coc(-c6c(C)cc(C)cc6C)c5cc4c3n2)c(C)c1	2.725907017656489	1.4235391389128371	2.767635001070732
Cc1cc(C)c(-c2ccc3ncc4nc5coc(C(C)(C)C)c5cc4c3n2)c(C)c1	2.747876890427121	1.4153892293931545	2.765717375301394
Cc1cc(C)c(-c2ccn3cnc4c(C(C)(C)C)c5cocc5cc4c23)c(C)c1	2.7260964131114074	1.3217451709905237	2.6068740407413005
Cc1cc(C)c(-c2ccnc3ncc4c(C(C)(C)C)c5cocc5nc4c23)c(C)c1	2.7594300131771954	1.4278537968938458	2.776424119180193
Cc1cc(C)c(-c2cn3c(ncc4c(-c5c(C)cc(C)cc5C)c5cocc5cc43)n2)c(C)c1	2.741058654050028	1.3779955268910802	2.6827800607775627
Cc1cc(C)c(-c2cn3c(ncc4c(C(C)(C)C)c5cocc5cc43)n2)c(C)c1	2.732535858578662	1.3393234072094478	2.6511392355835
Cc1cc(C)c(-c2cn3c(ncc4cc5cocc5c(-c5c(C)cc(C)cc5C)c43)n2)c(C)c1	2.719088781279396	1.3763975054166324	2.677346787764441
Cc1cc(C)c(-c2cn3c(ncc4cc5cocc5c(C(C)(C)C)c43)n2)c(C)c1	2.7037477494309363	1.344277273780235	2.6572117171864007
Cc1cc(C)c(-c2cn3cnc4c(C(C)(C)C)c5cocc5cc4c3n2)c(C)c1	2.7450359586033324	1.3439576694853457	2.763959551679501
Cc1cc(C)c(-c2cn3cnc4cc5cocc5c(C(C)(C)C)c4c3n2)c(C)c1	2.7268539949310844	1.3652113550954992	2.746541117608023
Cc1cc(C)c(-c2cnc3c(C(C)(C)C)nc4cc5cocc5nc4c3c2)c(C)c1	2.852044390632707	1.4240185453551717	2.79544057472612
Cc1cc(C)c(-c2cnc3c(c2)ncc2c(C(C)(C)C)c4cocc4nc23)c(C)c1	2.7615133631813062	1.4181058658997152	2.749097951967139
Cc1cc(C)c(-c2cnc3c(c2)ncc2cc4c(C(C)(C)C)occ4nc23)c(C)c1	2.761134572271468	1.4173068551624917	2.770511439724737
Cc1cc(C)c(-c2cnc3c(c2)ncc2cc4coc(-c5c(C)cc(C)cc5C)c4nc23)c(C)c1	2.734429813127854	1.420183293816497	2.7681144075130657
Cc1cc(C)c(-c2cnc3c(c2)ncc2cc4coc(C(C)(C)C)c4nc23)c(C)c1	2.750339031341071	1.4113941757070354	2.7685938139554
Cc1cc(C)c(-c2cnc3c(c2)ncc2nc4c(-c5c(C)cc(C)cc5C)occ4cc23)c(C)c1	2.729694926754873	1.4145902186559305	2.763799749532057
Cc1cc(C)c(-c2cnc3c(c2)ncc2nc4c(C(C)(C)C)occ4cc23)c(C)c1	2.746929913152525	1.4067599134311373	2.763320343089722
Cc1cc(C)c(-c2cnc3c(c2)ncc2nc4coc(-c5c(C)cc(C)cc5C)c4cc23)c(C)c1	2.71530087218101	1.419064678784384	2.7653977710065045
Cc1cc(C)c(-c2cnc3c(c2)ncc2nc4coc(C(C)(C)C)c4cc23)c(C)c1	2.740869258595109	1.41155397785448	2.766995792480952
Cc1cc(C)c(-c2cnc3c(cnc4cc5coc(-c6c(C)cc(C)cc6C)c5nc43)c2)c(C)c1	2.745414749513171	1.4141108122135964	2.7904867081553326
Cc1cc(C)c(-c2cnc3cnc4c(C(C)(C)C)c5cocc5nc4c3c2)c(C)c1	2.7709831359272696	1.4026050575975733	2.766835990333508
Cc1cc(C)c(-c2cnc3cnc4cc5coc(-c6c(C)cc(C)cc6C)c5nc4c3c2)c(C)c1	2.743520794963979	1.4040432769245763	2.794801366136341
Cc1cc(C)c(-c2cnc3ncc4c(C(C)(C)C)c5cocc5nc4c3c2)c(C)c1	2.7594300131771954	1.4225803260281689	2.763639947384612
Cc1cc(C)c(-c2cnc3ncc4cc5c(-c6c(C)cc(C)cc6C)occ5nc4c3c2)c(C)c1	2.7278009722056806	1.42833320333618	2.782336798635649
Cc1cc(C)c(-c2cnc3ncc4cc5c(C(C)(C)C)occ5nc4c3c2)c(C)c1	2.754884522259133	1.4192244809318288	2.782496600783094
Cc1cc(C)c(-c2cnc3ncc4cc5coc(-c6c(C)cc(C)cc6C)c5nc4c3c2)c(C)c1	2.731778276758985	1.4181058658997152	2.777862338507196
Cc1cc(C)c(-c2cnc3ncc4cc5coc(C(C)(C)C)c5nc4c3c2)c(C)c1	2.750339031341071	1.4105951649698116	2.77866134924442
Cc1cc(C)c(-c2cnc3ncc4nc5c(-c6c(C)cc(C)cc6C)occ5cc4c3c2)c(C)c1	2.7124599403572223	1.3990894103537883	2.75884588296127
Cc1cc(C)c(-c2cnc3ncc4nc5c(C(C)(C)C)occ5cc4c3c2)c(C)c1	2.730073717664712	1.3910993029815506	2.757727267929156
Cc1cc(C)c(-c2cnc3ncc4nc5coc(-c6c(C)cc(C)cc6C)c5cc4c3c2)c(C)c1	2.700906817607148	1.399409014648678	2.7580468722240457
Cc1cc(C)c(-c2cnc3ncc4nc5coc(C(C)(C)C)c5cc4c3c2)c(C)c1	2.7279903676606003	1.391578709423885	2.7591654872561597
Cc1cc(C)c(-c2cncc3c2ncc2c(C(C)(C)C)c4cocc4nc23)c(C)c1	2.771740717746946	1.423698941060282	2.7904867081553326
Cc1cc(C)c(-c2cncc3ncc4cc5c(C(C)(C)C)occ5nc4c23)c(C)c1	2.764922481369853	1.4219411174383896	2.757887070076601
Cc1cc(C)c(-c2cncc3ncc4cc5coc(C(C)(C)C)c5nc4c23)c(C)c1	2.759051222267357	1.4222607217332794	2.755010631422595
Cc1cc(C)c(-c2nc3c(C(C)(C)C)c4cocc4cc3c3cccn23)c(C)c1	2.720982735828588	1.3116776357015036	2.6207768275689958
Cc1cc(C)c(-c2nc3cc4conc4c(C(C)(C)C)c3n2-c2ccccc2)c(C)c1	2.79579394052169	1.5061568491417794	2.9542839092862136
Cc1cc(C)c(-c2nc3cc4nocc4c(C(C)(C)C)c3n2c2ccccc2)c(C)c1	2.81883534551	1.48963940249	2.90788346107
Cc1cc(C)c(-c2nc3ccccc3c3cc4coc(C(C)(C)C)c4nc23)c(C)c1	2.748823867701717	1.3907796986866612	2.706270976451943
Cc1cc(C)c(-c2nc3cccnc3c3cc4c(C(C)(C)C)occ4nc23)c(C)c1	2.736134372222128	1.4158686358354888	2.752453797063479
Cc1cc(C)c(-c2nc3cccnc3c3cc4coc(C(C)(C)C)c4nc23)c(C)c1	2.74067986314019	1.4117137800019248	2.7502165669992524
Cc1cc(C)c(-c2nc3cccnc3c3nc4c(-c5c(C)cc(C)cc5C)occ4cc23)c(C)c1	2.731020694939308	1.4222607217332794	2.745742106870799
Cc1cc(C)c(-c2nc3ccncc3c3cc4c(C(C)(C)C)occ4nc23)c(C)c1	2.713785708541657	1.3928571266034429	2.7844142265524314
Cc1cc(C)c(-c2nc3ccncc3c3cc4coc(C(C)(C)C)c4nc23)c(C)c1	2.7211721312835078	1.393496335193222	2.783455413667763
Cc1cc(C)c(-c2nc3ccncc3c3nc4c(-c5c(C)cc(C)cc5C)occ4cc23)c(C)c1	2.7230660858327	1.420183293816497	2.806147318604919
Cc1cc(C)c(-c2nc3ccncc3c3nc4c(C(C)(C)C)occ4cc23)c(C)c1	2.742763213144301	1.4126725928865935	2.8031110778034685
Cc1cc(C)c(-c2nc3ccncc3c3nc4coc(C(C)(C)C)c4cc23)c(C)c1	2.7524223813451827	1.4228999303230585	2.80886395511148
Cc1cc(C)c(-c2nc3cnccc3c3cc4coc(C(C)(C)C)c4nc23)c(C)c1	2.7243918540171346	1.3984502017640097	2.7548508292751506
Cc1cc(C)c(-c2nc3cnccc3c3nc4c(-c5c(C)cc(C)cc5C)occ4cc23)c(C)c1	2.727422181295842	1.4163480422778232	2.739509823120453
Cc1cc(C)c(-c2nc3cnccc3c3nc4c(C(C)(C)C)occ4cc23)c(C)c1	2.745414749513171	1.408997143495364	2.7366333844664474
Cc1cc(C)c(-c2nc3cnccc3c3nc4coc(C(C)(C)C)c4cc23)c(C)c1	2.747498099517282	1.4163480422778232	2.7407882403000112
Cc1cc(C)c(-c2nc3ncccc3c3cc4c(C(C)(C)C)occ4nc23)c(C)c1	2.7204145494638303	1.3941355437830012	2.756928257191932
Cc1cc(C)c(-c2nc3ncccc3c3cc4coc(C(C)(C)C)c4nc23)c(C)c1	2.7253388312917304	1.3944551480778906	2.7561292464547087
Cc1cc(C)c(-c2nc3ncccc3c3nc4c(-c5c(C)cc(C)cc5C)occ4cc23)c(C)c1	2.729126740390116	1.4205028981113867	2.776583921327638
Cc1cc(C)c(-c2nc3ncccc3c3nc4c(C(C)(C)C)occ4cc23)c(C)c1	2.7490132631566366	1.4118735821493695	2.7737074826736325
Cc1cc(C)c(-c2nc3ncccc3c3nc4coc(C(C)(C)C)c4cc23)c(C)c1	2.7552633131689714	1.4208225024062764	2.778501547096975
Cc1cc(C)c(-c2ncc3ncc4cc5c(C(C)(C)C)occ5nc4c3n2)c(C)c1	2.7200357585539923	1.4221009195858345	2.8032708799509134
Cc1cc(C)c(-c2ncc3ncc4cc5coc(C(C)(C)C)c5nc4c3n2)c(C)c1	2.71530087218101	1.4181058658997152	2.801353254181576
Cc1cc(C)c(-c2nccc3c2ncc2c(C(C)(C)C)c4cocc4nc23)c(C)c1	2.769089181378076	1.4187450744894945	2.738551010235785
Cc1cc(C)c(-c2nccc3c2ncc2cc4c(C(C)(C)C)occ4nc23)c(C)c1	2.754695126804214	1.4152294272457095	2.759005685108714
Cc1cc(C)c(-c2nccc3c2ncc2cc4coc(C(C)(C)C)c4nc23)c(C)c1	2.7558314995337296	1.4083579349055848	2.755969444307264
Cc1cc(C)c(-c2nccc3c2ncc2nc4c(C(C)(C)C)occ4cc23)c(C)c1	2.737838931316401	1.3968521802895622	2.772109461199185
Cc1cc(C)c(-c2nccc3ncc4c(C(C)(C)C)c5cocc5nc4c23)c(C)c1	2.765301272279692	1.4288126097785143	2.7978376069377915
Cc1cc(C)c(-c2nccc3ncc4cc5c(C(C)(C)C)occ5nc4c23)c(C)c1	2.7635967131854184	1.4238587432077268	2.8259627848880693
Cc1cc(C)c(-c2nccc3ncc4cc5coc(C(C)(C)C)c5nc4c23)c(C)c1	2.7510966131607484	1.4238587432077268	2.8238853569712874
Cc1cc(C)c(-c2nccc3ncc4nc5coc(C(C)(C)C)c5cc4c23)c(C)c1	2.7370813494967243	1.4048422876618	2.7930435425144484
Cc1cc(C)c(-c2ncn3cnc4c(C(C)(C)C)c5cocc5cc4c23)c(C)c1	2.794468172337256	1.3588192691977088	2.666160637443308
Cc1cc(C)c(-c2nncc3c2c2cc4c(C(C)(C)C)occ4cc2n3c2ccccc2)c(C)c1	2.78966844544	1.42827537787	2.80545028455
Cc1cc(C)c(-c2oc(-c3c(C)cc(C)cc3C)c3c2ccc2c4cn(-c5ccccc5)nc4oc23)c(C)c1	2.750907217705829	1.416987250867602	2.741107844594901
Cc1cc(C)c(-c2oc(-c3c(C)cc(C)cc3C)c3c2ccc2c4cn(c5ccccc5)nc4oc23)c(C)c1	2.73966804533	1.37969552505	2.70365631663
Cc1cc(C)c(-c2oc(-c3c(C)cc(C)cc3C)c3c2ccc2c4cnn(-c5ccccc5)c4oc23)c(C)c1	2.8253396314890926	1.4895374258075238	2.9213646669125923
Cc1cc(C)c(-c2oc(-c3c(C)cc(C)cc3C)c3cc4c(cc23)On2cccc2N4c2ccccc2)c(C)c1	2.74894842262	1.38001512934	2.78819165262
Cc1cc(C)c(-c2oc(-c3c(C)cc(C)cc3C)c3cc4c(cc23)oc2c4cnn2-c2ccccc2)c(C)c1	2.821362326935789	1.4740366175053825	2.8756612527433902
Cc1cc(C)c(-c2oc(C(C)(C)C)c3c2ccc2c4cn(-c5ccccc5)nc4oc23)c(C)c1	2.8596202088294764	1.4265753797142875	2.7558096421598197
Cc1cc(C)c(-c2oc(C(C)(C)C)c3c2ccc2c4cnn(-c5ccccc5)c4oc23)c(C)c1	2.937840531711126	1.498326543916986	2.951087866337318
Cc1cc(C)c(-c2oc(C(C)(C)C)c3c2ccc2oc4c(cnn4-c4ccccc4)c23)c(C)c1	2.794468172337256	1.4877796021856318	2.893718895404649
Cc1cc(C)c(-c2oc(C(C)(C)C)c3c4c(ccc23)OCN(c2ccccc2)O4)c(C)c1	2.785945376865889	1.4321684548748546	2.8107815808808168
Cc1cc(C)c(-c2oc(C(C)(C)C)c3c4c(ccc23)ON(c2ccccc2)CO4)c(C)c1	2.9260980135061323	1.4388801450675346	2.830117640721633
Cc1cc(C)c(-c2oc(C(C)(C)C)c3c4c(ccc23)Oc2cccn2N4c2ccccc2)c(C)c1	2.86908998157544	1.4663661144280336	2.8508919198894525
Cc1cc(C)c(-c2oc(C(C)(C)C)c3cc4c(cc23)n(-c2ccccc2)c2ccnn42)c(C)c1	2.7166266403654453	1.4396791558047584	2.8908424567506428
Cc1cc(C)c(-c2oc(C(C)(C)C)c3cc4c(cc23)n(-c2ccccc2)c2ncnn42)c(C)c1	2.728369158570439	1.4348850913814153	2.9550829200234374
Cc1cc(C)c(-c2oc(C(C)(C)C)c3cc4c(cc23)ncc2nocc24)c(C)c1	2.77079374047235	1.3433184608955666	2.600002548401176
Cc1cc(C)c(-c2oc(C(C)(C)C)c3cc4c(cc23)oc2c4cnn2-c2ccccc2)c(C)c1	2.97950753179336	1.487459997890742	2.902827617809
Cc1cc(C)c(-c2oc(C(C)(C)C)c3cc4cnoc4cc23)c(C)c1	2.806778876907007	1.3714436388458449	2.9132147573929097
Cc1cc(C)c(-c2oc(C(C)(C)C)c3cc4oc5ccncc5c4cc23)c(C)c1	2.928370758965164	1.481547318435286	2.901868804924331
Cc1cc(C)c(-c2oc(C(C)(C)C)c3cc4oc5cnccc5c4cc23)c(C)c1	2.905643304374854	1.4735572110630475	2.890203248160864
Cc1cc(C)c(-c2oc(C(C)(C)C)c3cc4oc5cncnc5c4cc23)c(C)c1	2.8806431043255136	1.494970698820646	2.9407007267534087
Cc1cc(C)c(-c2oc(C(C)(C)C)c3cc4oc5cnncc5c4cc23)c(C)c1	2.7982560814356408	1.4895374258075238	2.937185079509624
Cc1cc(C)c(-c2oc(C(C)(C)C)c3cc4oc5ncccc5c4cc23)c(C)c1	2.9156812634855744	1.480268901255728	2.864155498127368
Cc1cc(C)c(-c2oc(C(C)(C)C)c3cc4oc5ncncc5c4cc23)c(C)c1	2.9060220952846927	1.4946510945257565	2.9440565718497487
Cc1cc(C)c(-c2occ3c(-c4c(C)cc(C)cc4C)c4c(cc23)n(-c2ccccc2)c2cncn42)c(C)c1	2.768899785923157	1.5020019933082154	2.919766645438145
Cc1cc(C)c(-c2occ3c(-c4c(C)cc(C)cc4C)c4c(cc23)n(-c2ccccc2)c2ncnn42)c(C)c1	2.7268539949310844	1.4711601788513764	2.932231212938836
Cc1cc(C)c(-c2occ3c(-c4c(C)cc(C)cc4C)c4c(cc23)n2cncc2n4c2ccccc2)c(C)c1	2.83019907281	1.47861305432	2.88151610674
Cc1cc(C)c(-c2occ3c(-c4c(C)cc(C)cc4C)c4oc5ccncc5c4cc23)c(C)c1	2.9355677862520952	1.5119097264497905	2.924560709861488
Cc1cc(C)c(-c2occ3c(-c4c(C)cc(C)cc4C)c4oc5cnccc5c4cc23)c(C)c1	2.910378190747835	1.5028010040454394	2.908420692969567
Cc1cc(C)c(-c2occ3c(-c4c(C)cc(C)cc4C)c4oc5cnncc5c4cc23)c(C)c1	2.801475804169268	1.519100823084805	2.9451751868818623
Cc1cc(C)c(-c2occ3c(-c4c(C)cc(C)cc4C)c4oc5nnccc5c4cc23)c(C)c1	2.868332399755762	1.5085538813534507	2.9188078325534765
Cc1cc(C)c(-c2occ3c(C(C)(C)C)c4c(cc23)n(-c2ccccc2)c2cncn42)c(C)c1	2.7704149495625114	1.4773924626017223	2.905544254315561
Cc1cc(C)c(-c2occ3c(C(C)(C)C)c4c(cc23)n(-c2ccccc2)c2nccn42)c(C)c1	2.706967472164564	1.4439938137857666	2.848654689825226
Cc1cc(C)c(-c2occ3c(C(C)(C)C)c4c(cc23)n(-c2ccccc2)c2ncnn42)c(C)c1	2.75052842679599	1.471319980998821	2.885888590179855
Cc1cc(C)c(-c2occ3c(C(C)(C)C)c4c(cc23)ncc2conc24)c(C)c1	2.742573817689382	1.3522673811524737	2.607992655773414
Cc1cc(C)c(-c2occ3c(C(C)(C)C)c4c(cc23)ncn4-c2ccccc2)c(C)c1	2.8560216951860107	1.4117137800019248	2.872784814089385
Cc1cc(C)c(-c2occ3c(C(C)(C)C)c4cnoc4cc23)c(C)c1	2.919469172583959	1.4128323950340385	2.8852493815900764
Cc1cc(C)c(-c2occ3c(C(C)(C)C)c4ncc5ccccc5c4nc23)c(C)c1	2.72287669037778	1.3891816772122134	2.7225707954913085
Cc1cc(C)c(-c2occ3c(C(C)(C)C)c4oc5cnncc5c4cc23)c(C)c1	2.8168168360177277	1.5214978552964764	2.9464536040614204
Cc1cc(C)c(-c2occ3c(C(C)(C)C)c4oc5ncncc5c4cc23)c(C)c1	2.965113477219498	1.526611524014709	2.953964304991324
Cc1cc(C)c(-c2occ3c2cc(-c2c(C)cc(C)cc2C)c2c3oc3cccn32)c(C)c1	2.8711733315795507	1.4719591895886002	2.896914938353544
Cc1cc(C)c(-c2occ3c2cc(-c2c(C)cc(C)cc2C)c2c3oc3cncn32)c(C)c1	2.9081054452888044	1.480908109845507	2.9096991101491247
Cc1cc(C)c(-c2occ3c2cc(-c2c(C)cc(C)cc2C)c2c3oc3nccn32)c(C)c1	2.922120708952828	1.4938520837885327	2.920725458322813
Cc1cc(C)c(-c2occ3c2cc(-c2c(C)cc(C)cc2C)c2oc4cccn4c23)c(C)c1	2.7533693586197794	1.4625308628893592	2.885888590179855
Cc1cc(C)c(-c2occ3c2cc(-c2c(C)cc(C)cc2C)c2oc4cncn4c23)c(C)c1	2.821362326935789	1.4801090991082828	2.913374559540354
Cc1cc(C)c(-c2occ3c2cc(-c2c(C)cc(C)cc2C)c2oc4nccn4c23)c(C)c1	2.819278976931677	1.4852227678265155	2.9154519874571365
Cc1cc(C)c(-c2occ3c2cc(C(C)(C)C)c2c3n3ccnc3n2-c2ccccc2)c(C)c1	2.7260964131114074	1.446550648144883	2.8397057695683188
Cc1cc(C)c(-c2occ3c2cc(C(C)(C)C)c2c3n3cncc3n2-c2ccccc2)c(C)c1	2.704315935795694	1.4246577539449503	2.753093005653258
Cc1cc(C)c(-c2occ3c2cc(C(C)(C)C)c2c3oc3cccn32)c(C)c1	2.922120708952828	1.4831453399097334	2.9317518064965022
Cc1cc(C)c(-c2occ3c2cc(C(C)(C)C)c2c3oc3ccnn32)c(C)c1	2.971742318141671	1.5008833782761022	2.958119160824888
Cc1cc(C)c(-c2occ3c2cc(C(C)(C)C)c2c3oc3cncn32)c(C)c1	2.958295240842405	1.4925736666089744	2.948690834125647
Cc1cc(C)c(-c2occ3c2cc(C(C)(C)C)c2c3oc3nccn32)c(C)c1	2.969848363592479	1.503120608340329	2.9593975780044457
Cc1cc(C)c(-c2occ3c2cc(C(C)(C)C)c2oc4c(cnn4-c4ccccc4)c23)c(C)c1	2.8492034588089177	1.5099921006804538	2.9234420948293742
Cc1cc(C)c(-c2occ3c2cc(C(C)(C)C)c2oc4cccn4c23)c(C)c1	2.808672831456199	1.4762738475696089	2.918967634700921
Cc1cc(C)c(-c2occ3c2cc(C(C)(C)C)c2oc4ccnn4c23)c(C)c1	2.8242032587595776	1.506316651289224	2.951087866337318
Cc1cc(C)c(-c2occ3c2cc(C(C)(C)C)c2oc4cncn4c23)c(C)c1	2.875908217952532	1.4925736666089744	2.952366283516876
Cc1cc(C)c(-c2occ3c2cc(C(C)(C)C)c2oc4nccn4c23)c(C)c1	2.874203658858259	1.4973677310323177	2.955402524318327
Cc1cc(C)c(-c2occ3c2ccc2c3oc3c(C(C)(C)C)ccn32)c(C)c1	2.9209843362233125	1.505997046994335	2.9376644859519585
Cc1cc(C)c(-c2occ3c2ccc2c3oc3cc(C(C)(C)C)cn32)c(C)c1	2.9215525225880707	1.5007235761286577	2.9384634966891823
Cc1cc(C)c(-c2occ3c2ccc2oc4c(C(C)(C)C)ccn4c23)c(C)c1	2.7891650995995168	1.490815842987082	2.917849019668808
Cc1cc(C)c(-c2occ3c2ccc2oc4cc(C(C)(C)C)cn4c23)c(C)c1	2.7827256541322622	1.4880992064805212	2.8967551362060995
Cc1cc(C)c(-c2occ3c4c(c(C(C)(C)C)cc23)N(c2ccccc2)c2cccn2O4)c(C)c1	2.93177987715371	1.4489476803565544	2.826601993477849
Cc1cc(C)c(-c2occ3c4c(c(C(C)(C)C)cc23)N(c2ccccc2)c2conc2O4)c(C)c1	2.885377990698495	1.4294518183682936	2.7813779857509813
Cc1cc(C)c(-c2occ3c4c(c(C(C)(C)C)cc23)N(c2ccccc2)n2cccc2O4)c(C)c1	2.917954008944605	1.4495868889463337	2.8341126944077524
Cc1cc(C)c(-c2occ3c4c(c(C(C)(C)C)cc23)OCN4c2ccccc2)c(C)c1	2.8029909678086216	1.3668093765699467	2.801992462771355
Cc1cc(C)c(-c2occ3c4c(c(C(C)(C)C)cc23)ON(c2ccccc2)CO4)c(C)c1	2.975719622694976	1.4395193536573134	2.822447137644285
Cc1cc(C)c(-c2occ3c4c(cc(C(C)(C)C)c23)OCN4c2ccccc2)c(C)c1	2.7579148495378405	1.362654520736383	2.7909661145976665
Cc1cc(C)c(-c2occ3c4c(cc(C(C)(C)C)c23)ON(c2ccccc2)CO4)c(C)c1	2.9935227954573844	1.4711601788513764	2.867031936781373
Cc1cc(C)c(-c2occ3c4c(ccc23)C(C(C)(C)C)N(c2ccccc2)N4c2ccccc2)c(C)c1	2.9571588681128893	1.463329873626583	2.925839127041046
Cc1cc(C)c(-c2occ3c4c(ccc23)OC(C(C)(C)C)N4c2ccccc2)c(C)c1	2.8431428042515026	1.375918098974298	2.827081399920183
Cc1cc(C)c(-c2occ3c4c(ccc23)ON(c2ccccc2)C(C(C)(C)C)O4)c(C)c1	2.969469572682641	1.4721189917360449	2.853129149953679
Cc1cc(C)c(-c2occ3c4c(ccc23)Oc2c(cn(c3ccccc3)c2C(C)(C)C)O4)c(C)c1	2.74951660898	1.37122601124	2.65939112179
Cc1cc(C)c(-c2occ3cc(-c4c(C)cc(C)cc4C)c4c(oc5cccn54)c23)c(C)c1	2.855832299731092	1.4892178215126344	2.942937956817635
Cc1cc(C)c(-c2occ3cc(-c4c(C)cc(C)cc4C)c4c(oc5cncn54)c23)c(C)c1	2.9099993998379965	1.5007235761286577	2.944855582586973
Cc1cc(C)c(-c2occ3cc(-c4c(C)cc(C)cc4C)c4c(oc5nccn54)c23)c(C)c1	2.914544890756058	1.5123891328921253	2.9451751868818623
Cc1cc(C)c(-c2occ3cc(C(C)(C)C)c4c(c23)n(c2ccccc2)c2nccn42)c(C)c1	2.74175139533	1.44313697759	2.79266611276
Cc1cc(C)c(-c2occ3cc4c(C(C)(C)C)nc5ccccc5c4nc23)c(C)c1	2.7423844222344624	1.4038834747771316	2.709467019400838
Cc1cc(C)c(-c2occ3cc4c(C(C)(C)C)nc5cccnc5c4nc23)c(C)c1	2.728369158570439	1.4123529885917037	2.743185272511683
Cc1cc(C)c(-c2occ3cc4c(C(C)(C)C)nc5ccncc5c4nc23)c(C)c1	2.717194826730203	1.408837341347919	2.802951275656024
Cc1cc(C)c(-c2occ3cc4c(C(C)(C)C)nc5cnccc5c4nc23)c(C)c1	2.72552822674665	1.4073991220209163	2.736153978024113
Cc1cc(C)c(-c2occ3cc4c(C(C)(C)C)nc5ncccc5c4nc23)c(C)c1	2.724770644926973	1.408997143495364	2.772429065494074
Cc1cc(C)c(-c2occ3cc4c(C(C)(C)C)nc5nccn5c4cc23)c(C)c1	2.7001492357874706	1.3362871664079972	2.639633480967477
Cc1cc(C)c(-c2occ3cc4c(cc23)N(c2ccccc2)C(C(C)(C)C)N=C4)c(C)c1	3.041629241006873	1.475474836832385	2.96323282954312
Cc1cc(C)c(-c2occ3cc4c(cc23)N(c2ccccc2)N(c2ccccc2)c2c(C(C)(C)C)ccn2-4)c(C)c1	2.95387430493	1.45384372146	2.82382753151
Cc1cc(C)c(-c2occ3cc4c(cc23)N(c2ccccc2)c2c(C(C)(C)C)ccn2N4c2ccccc2)c(C)c1	3.0312124909863147	1.4972079288848728	2.910018714444014
Cc1cc(C)c(-c2occ3cc4c(cc23)nc(-c2c(C)cc(C)cc2C)n2cccc42)c(C)c1	2.708672031258837	1.3214255666956345	2.6417109088842587
Cc1cc(C)c(-c2occ3cc4c(cc23)nc(C(C)(C)C)n2cccc42)c(C)c1	2.708103844894078	1.3151932829452884	2.6460255668652675
Cc1cc(C)c(-c2occ3cc4c(cnc5c(-c6c(C)cc(C)cc6C)ccnc54)nc23)c(C)c1	2.735187394947531	1.416507844425268	2.7733878783787427
Cc1cc(C)c(-c2occ3cc4c(cnc5c(C(C)(C)C)cccc54)nc23)c(C)c1	2.7253388312917304	1.383588602051647	2.701956318470934
Cc1cc(C)c(-c2occ3cc4c(cnc5c(C(C)(C)C)ccnc54)nc23)c(C)c1	2.7245812494720534	1.4064403091362478	2.7649183645641706
Cc1cc(C)c(-c2occ3cc4c(cnc5cc(C(C)(C)C)ccc54)nc23)c(C)c1	2.73802832677132	1.3939757416355565	2.719374752542413
Cc1cc(C)c(-c2occ3cc4c(cnc5cc(C(C)(C)C)cnc54)nc23)c(C)c1	2.734051022218016	1.413631405771262	2.766835990333508
Cc1cc(C)c(-c2occ3cc4c(cnc5ccc(C(C)(C)C)cc54)nc23)c(C)c1	2.737649535861481	1.3949345545202247	2.7133022709395123
Cc1cc(C)c(-c2occ3cc4c(cnc5ccnc(-c6c(C)cc(C)cc6C)c54)nc23)c(C)c1	2.7334828358532586	1.4126725928865935	2.7949611682837854
Cc1cc(C)c(-c2occ3cc4c(cnc5ncc(C(C)(C)C)cc54)nc23)c(C)c1	2.7183311994597186	1.3989296082063438	2.7601243001408275
Cc1cc(C)c(-c2occ3cc4c(cnc5nccc(-c6c(C)cc(C)cc6C)c54)nc23)c(C)c1	2.741816235869705	1.41490982295082	2.773547680526188
Cc1cc(C)c(-c2occ3cc4c(nc23)c(-c2c(C)cc(C)cc2C)nc2cccnc24)c(C)c1	2.703937144885856	1.4134716036238173	2.7478195347875807
Cc1cc(C)c(-c2occ3cc4c(nc23)c(C(C)(C)C)nc2ccccc24)c(C)c1	2.7124599403572223	1.3885424686224344	2.7014769120286
Cc1cc(C)c(-c2occ3cc4c(nc23)c(C(C)(C)C)nc2cccnc24)c(C)c1	2.7115129630826256	1.4118735821493695	2.746541117608023
Cc1cc(C)c(-c2occ3cc4c(oc5c4cnn5c4ccccc4)c(C(C)(C)C)c23)c(C)c1	3.0322840233	1.47477780278	2.86409767266
Cc1cc(C)c(-c2occ3cc4c5c(C(C)(C)C)nncc5n(-c5ccccc5)c4cc23)c(C)c1	2.771361926837108	1.4395193536573134	2.831875464343526
Cc1cc(C)c(-c2occ3cc4cnc5c(-c6c(C)cc(C)cc6C)ccnc5c4nc23)c(C)c1	2.741248049504947	1.4192244809318288	2.766835990333508
Cc1cc(C)c(-c2occ3cc4cnc5c(-c6c(C)cc(C)cc6C)cncc5c4nc23)c(C)c1	2.7295055312999543	1.4181058658997152	2.811260987323152
Cc1cc(C)c(-c2occ3cc4cnc5c(-c6c(C)cc(C)cc6C)nccc5c4nc23)c(C)c1	2.739354094955755	1.4163480422778232	2.758366476518935
Cc1cc(C)c(-c2occ3cc4cnc5c(C(C)(C)C)cccc5c4nc23)c(C)c1	2.741248049504947	1.4016462447129048	2.7056317678621635
Cc1cc(C)c(-c2occ3cc4cnc5c(C(C)(C)C)ccnc5c4nc23)c(C)c1	2.7313994858491464	1.4101157585274773	2.756289048602153
Cc1cc(C)c(-c2occ3cc4cnc5cc(C(C)(C)C)cnc5c4nc23)c(C)c1	2.7395434904106746	1.420183293816497	2.7708310440196264
Cc1cc(C)c(-c2occ3cc4cnc5cc(C(C)(C)C)ncc5c4nc23)c(C)c1	2.7306419040294694	1.4200234916690526	2.8296382342792987
Cc1cc(C)c(-c2occ3cc4cnc5ccnc(-c6c(C)cc(C)cc6C)c5c4nc23)c(C)c1	2.7226872949228613	1.429292016220849	2.8219677312019504
Cc1cc(C)c(-c2occ3cc4cnc5nc(C(C)(C)C)ccc5c4nc23)c(C)c1	2.737649535861481	1.419863689521608	2.8016728584764654
Cc1cc(C)c(-c2occ3cc4cnc5ncc(C(C)(C)C)cc5c4nc23)c(C)c1	2.7387859085909967	1.4185852723420496	2.77866134924442
Cc1cc(C)c(-c2occ3cc4cnc5nccc(-c6c(C)cc(C)cc6C)c5c4nc23)c(C)c1	2.7321570676688234	1.4294518183682936	2.7971983983480126
Cc1cc(C)c(-c2occ3cc4nc(-c5c(C)cc(C)cc5C)c5ncccc5c4nc23)c(C)c1	2.73045250857455	1.388702270769879	2.7888886866808846
Cc1cc(C)c(-c2occ3cc4nc(C(C)(C)C)c5ccccc5c4nc23)c(C)c1	2.749581449521394	1.3744798796472957	2.7455823047233543
Cc1cc(C)c(-c2occ3cc4nc(C(C)(C)C)c5ncccc5c4nc23)c(C)c1	2.7234448767425383	1.3757582968268534	2.7896876974181084
Cc1cc(C)c(-c2occ3cc4ncc5ccnc(-c6c(C)cc(C)cc6C)c5c4nc23)c(C)c1	2.731588881304066	1.4192244809318288	2.818132479663276
Cc1cc(C)c(-c2occ3nc4c(C(C)(C)C)nc5ccccc5c4cc23)c(C)c1	2.723255481287618	1.3962129716997829	2.706111174304498
Cc1cc(C)c(-c2occ3nc4c(C(C)(C)C)nc5cnccc5c4cc23)c(C)c1	2.708482635803917	1.40819813275814	2.7548508292751506
Cc1cc(C)c(-c2occ3nc4c(C(C)(C)C)nc5ncccc5c4cc23)c(C)c1	2.7012856085169865	1.4003678275333469	2.75549003786493
Cc1cc(C)c(-c2occ3nc4c(cc23)c(C(C)(C)C)nc2ccccc24)c(C)c1	2.703937144885856	1.4006874318282363	2.7056317678621635
Cc1cc(C)c(-c2occ3nc4c(cc23)nc(C(C)(C)C)c2ncccc24)c(C)c1	2.709429613078514	1.380072954807862	2.7930435425144484
Cc1cc(C)c(-c2occ3nc4c(cc23)ncc2c(C(C)(C)C)cccc24)c(C)c1	2.7539375449845367	1.3966923781421174	2.7390304166781188
Cc1cc(C)c(-c2occ3nc4c(cc23)ncc2ccnc(-c3c(C)cc(C)cc3C)c24)c(C)c1	2.739354094955755	1.419064678784384	2.823246148381509
Cc1cc(C)c(-c2occ3nc4c(cc23)ncc2nccc(-c3c(C)cc(C)cc3C)c24)c(C)c1	2.7484450767918784	1.4163480422778232	2.813817821682268
Cc1cc(C)c(-c2occ3nc4c(cnc5c(-c6c(C)cc(C)cc6C)ccnc54)cc23)c(C)c1	2.73537679040245	1.4256165668296192	2.7700320332824027
Cc1cc(C)c(-c2occ3nc4c(cnc5c(-c6c(C)cc(C)cc6C)nccc54)cc23)c(C)c1	2.7278009722056806	1.4248175560923952	2.76220172805761
Cc1cc(C)c(-c2occ3nc4c(cnc5c(C(C)(C)C)ccnc54)cc23)c(C)c1	2.726285808566327	1.4163480422778232	2.7594850915510487
Cc1cc(C)c(-c2occ3nc4c(cnc5cc(C(C)(C)C)cnc54)cc23)c(C)c1	2.740111676775432	1.4267351818617326	2.773867284821077
Cc1cc(C)c(-c2occ3nc4c(cnc5ccnc(-c6c(C)cc(C)cc6C)c54)cc23)c(C)c1	2.738596513136078	1.434405684939081	2.8299578385741886
Cc1cc(C)c(-c2occ3nc4c(cnc5ncc(C(C)(C)C)cc54)cc23)c(C)c1	2.736702558586886	1.4288126097785143	2.783615215815208
Cc1cc(C)c(-c2occ3nc4c(cnc5nccc(-c6c(C)cc(C)cc6C)c54)cc23)c(C)c1	2.745225354058251	1.433766476349302	2.8043894949830266
Cc1cc(C)c(-c2occ3nc4cnc5c(-c6c(C)cc(C)cc6C)ccnc5c4cc23)c(C)c1	2.727422181295842	1.4208225024062764	2.7748260977057457
Cc1cc(C)c(-c2occ3nc4cnc5c(C(C)(C)C)ccnc5c4cc23)c(C)c1	2.7175736176400416	1.4110745714121458	2.766356583891173
Cc1cc(C)c(-c2occ3nc4cnc5cc(C(C)(C)C)cnc5c4cc23)c(C)c1	2.720225154008911	1.4173068551624917	2.7674751989232864
Cc1cc(C)c(-c2occ3nc4cnc5ccc(C(C)(C)C)cc5c4cc23)c(C)c1	2.728179763115519	1.3950943566676697	2.7134620730869567
Cc1cc(C)c(-c2occ3nc4cnc5ncc(C(C)(C)C)cc5c4cc23)c(C)c1	2.7063992857998063	1.3989296082063438	2.7594850915510487
c1c(C)cc(C)c(-c2c(C(C)(C)C)cnc3cnc4cc5nocc5cc4c23)c1C	2.70898598161	1.37921611861	2.7432872492
c1c(C)cc(C)c(-c2c3cnoc3c(C(C)(C)C)c3conc23)c1C	2.80178975457	1.43003320149	2.91012069113
c1c(C)cc(C)c(-c2c3cocc3cc3c2cnc2ncc(c4c(C)cc(C)cc4C)n23)c1C	2.72622096802	1.33750775812	2.60489858951
c1c(C)cc(C)c(-c2cc3c(cn2)ncc2nc4coc(C(C)(C)C)c4cc23)c1C	2.72091789528	1.36115847595	2.73034327525
c1c(C)cc(C)c(-c2cc3cnc4cc5conc5cc4c3nc2c2c(C)cc(C)cc2C)c1C	2.72129668619	1.36627214466	2.76358212192
c1c(C)cc(C)c(-c2cc3coc(c4c(C)cc(C)cc4C)c3c3oc4cncn4c23)c1C	2.89894962298	1.46359165245	2.90756385677
c1c(C)cc(C)c(-c2cnc3cnc4cc5c(coc5c5c(C)cc(C)cc5C)nc4c3c2)c1C	2.72053910437	1.37138581339	2.75990667253
c1c(C)cc(C)c(-c2nc3c(C(C)(C)C)c4nocc4cc3o2)c1C	2.93133624578	1.46263283957	2.93137437674
c1c(C)cc(C)c(-c2nc3cc4cocc4c(c4c(C)cc(C)cc4C)c3c3cccn23)c1C	2.71069054071	1.31050119521	2.56111280111
c1c(C)cc(C)c(-c2ncc3c(C(C)(C)C)oc4c3c2-c2nocc2-4)c1C	2.72356943165	1.3421420204	2.60617700669
c1c(C)cc(C)c(-c2ncn3c2oc2c(C(C)(C)C)cc4cocc4c23)c1C	2.97016231406	1.49459326906	2.91459515126
c1c(C)cc(C)c(-c2oc(C(C)(C)C)c3cc4c(cc23)oc2cncnc24)c1C	2.88739650022	1.45336431503	2.90213058375
c1c(C)cc(C)c(-c2occ3cc4c5nnccc5oc4c(c4c(C)cc(C)cc4C)c23)c1C	2.95557886403	1.48452573377	2.88519155613
c1c(C)cc(C)c(-c2occ3cc4cnc5c(c6c(C)cc(C)cc6C)cncc5c4nc23)c1C	2.7175087771	1.38001512934	2.77396926151
c1c(C)cc(C)c(c2cc3cocc3c3c2oc2nc(C(C)(C)C)cn23)c1C	2.94705606854	1.49331485189	2.91251772334
c1c(C)cc(C)c(c2ccc3c4c(occ24)oc2cc(C(C)(C)C)nn23)c1C	2.84989620013	1.37586027351	2.68463986108
c1c(C)cc(C)c(c2oc(C(C)(C)C)c3ccc4c(c32)=CON2C=CN=CC=42)c1C	2.90652544117	1.50210396999	2.92322446722
