# Supplementary material for: Computational Discovery of TTF Molecules with Deep Generative Models
Source: Front Chem. 2021 Dec 23;9:800133. doi: 10.3389/fchem.2021.800133 (PMC8733737; doi:10.3389/fchem.2021.800133)
Supplement: Supplementary file 4 [file DataSheet1.CSV]

SMILES	S1	T1	T2
C1=CC2=c3c(ccc4cocc34)=CON2C=C1	2.97395022316	1.62754865574	3.2060742682
C1=CN2OC=c3c(ccc4cocc34)=C2C=N1	2.96391226404	1.61588309897	3.14918470371
C1=NOc2c(ccc3cocc23)O1	2.70462988615	1.40941872448	2.74680289644
C1=NOc2ccc3cocc3c2O1	2.70254653614	1.40798050515	2.74696269859
C1=c2c(ccc3c2oc2ncncc23)=NCC1	2.703368958521098	1.323662796759861	2.867031936781373
C1=c2ccc3c(oc4ncncc43)c2=NCC1	2.73537679040245	1.328137256888314	2.735035362992
C1=c2ccccc2=NC2Oc3cncn3C12	2.8671960270262464	1.4807483076980623	3.131184886507565
c1cc2c(ccc3cc4cocc4nc32)nn1	2.7082283998	1.31641387466	2.55168447441
c1cc2c(ccc3nc4cocc4cc32)cn1	2.77792592724	1.34565766764	2.59227421987
c1cc2c(cn1)cnc1cc3cocc3nc12	2.87565398202	1.41884705118	2.8025738459
c1cc2c(cn1)cnc1cc3conc3cc12	2.7103117498	1.36195748668	2.82798238735
c1cc2c(cn1)cnc1cc3nocc3cc12	2.73834227714	1.38065433794	2.84268418491
c1cc2c(cn1)ncc1cc3cocc3nc12	2.87148728201	1.43370865088	2.77556728298
c1cc2c(cn1)ncc1cc3conc3cc12	2.73341799531	1.39631494838	2.80209443946
c1cc2c(cn1)ncc1cc3nocc3cc12	2.7309558544	1.36675155111	2.7934651235
c1cc2c(cn1)ncc1nc3cocc3cc12	2.85406290014	1.41884705118	2.79106809128
c1cc2c(oc3cncn32)c2cocc12	3.07035250975	1.52399686419	2.98858354553
c1cc2c3c(occ3n1)-c1conc1-2	2.82925209554	1.40798050515	2.72235316788
c1cc2c3cc4cocc4cc3cnn2c1	2.768520995013319	1.362015312146604	2.671114504014095
c1cc2c3cc4cocc4cc3ncn2c1	2.832726054230944	1.3709642324035107	2.650340224846276
c1cc2ccc3nc4cocc4cc3c2cn1	2.7726228545	1.33974498819	2.6341423825
c1cc2cnc3cc4cocc4nc3c2cn1	2.87205546837	1.42172348982	2.83421467109
c1cc2cnc3cc4conc4cc3c2cn1	2.71731938163	1.37202502197	2.84220477846
c1cc2cnc3cc4nocc4cc3c2cn1	2.71997091801	1.36499372749	2.84364299779
c1cc2cnoc3occ(c1)c23	2.74629688625	1.33495092377	2.61991999137
c1cc2coc3c2c(n1)-c1nocc1-3	2.85841899561	1.38193275511	2.72331198077
c1cc2coc3cnoc(n1)c23	2.90254813662	1.43482726592	2.8962179043
c1cc2ncc3cc4cocc4cc3n2n1	2.812081949644746	1.378155329038525	2.7117042494650647
c1cc2ncc3cc4cocc4nc3c2cn1	2.87091909564	1.43754390242	2.83868913122
c1cc2ncc3cc4conc4cc3c2cn1	2.73985744078	1.407820703	2.84092636129
c1cc2ncc3cc4nocc4cc3c2cn1	2.70955416798	1.3515703471	2.82095109285
c1cc2ncc3nc4cocc4cc3c2cn1	2.84307796375	1.41309417387	2.80928553609
c1cc2oc3c4cocc4ccc3n2c1	3.01107173234	1.51137249454	2.96621124488
c1cc2oc3c4cocc4ccc3n2n1	3.08133744614	1.54093589182	3.01015683543
c1cc2oc3ccc4cocc4c3n2c1	2.90216934571	1.49139722611	2.93009595956
c1cc2oc3cncn3c2c2cocc12	2.9889124641	1.51025387951	2.97068570501
c1cc2oncc3occ(n1)c32	2.85822960015	1.40015019992	2.93233318962
c1ccc(-n2c3cc4cocc4cc3c3cncnc32)cc1	2.85235834105	1.44968886563	2.88151610674
c1ccc(-n2ccc3c4nc5cocc5cc4ncc32)cc1	2.70084197705	1.3296774529	2.5806086631
c1ccc(-n2ccc3cnc4cc5cocc5nc4c32)cc1	2.75444089082	1.35173014925	2.72347178291
c1ccc(-n2cnc3cc4cocc4nc32)cc1	2.75898638174	1.43115181653	2.80752771247
c1ccc(-n2ncc3cc4cocc4cc32)cc1	2.745982935877928	1.3434782630430115	2.774027086968522
c1ccc(-n2ncc3nc4cocc4cc32)cc1	2.73284980895	1.46327204816	2.83677150545
c1ccc2c(c1)cn1cnoc21	2.96637440496	1.63042509439	3.29907911801
c1ccc2c(c1)cnc1cc3cocc3nc12	2.9034951139	1.41900685332	2.76821638419
c1ccc2c(c1)cnc1cc3conc3cc12	2.71769817255	1.36355550815	2.78483580753
c1ccc2c(c1)cnc1cc3nocc3cc12	2.72697854984	1.36339570601	2.79154749773
c1ccc2c(c1)ncc1cc3conc3cc12	2.72622096802	1.39359831187	2.75942726609
c1ccc2c(c1)ncc1cc3nocc3cc12	2.70557686342	1.34597727194	2.74616368786
c1ccc2c(c1)ncc1nc3cocc3cc12	2.86466904562	1.40877951589	2.73114228599
c1cn2c(n1)ncc1cc3cocc3cc12	2.8431428042515026	1.3922179180136638	2.7131424687920678
c1cn2c(n1)oc1c3cocc3ccc12	3.08247381887	1.53470360807	3.01495089985
c1cn2c(n1)oc1ccc3cocc3c12	2.99497311866	1.51856359118	2.9777169995
c1cn2cnc3cc4cocc4cc3c2n1	2.855453508821254	1.3941355437830012	2.8785376913973963
c1cn2ncc3cc4cocc4cc3c2n1	2.79951700911	1.35188995139	2.8214304993
c1cn2oc3c4cocc4ccc3c2n1	2.8046955269028957	1.4831453399097334	2.8710269904674925
c1cn2oc3ccc4cocc4c3c2n1	2.80614585003	1.43386845303	2.79618176
c1cnc2c(c1)cnc1cc3cocc3nc12	2.8790631002	1.42683715855	2.80145523087
c1cnc2c(c1)cnc1cc3conc3cc12	2.72167547711	1.3609986738	2.81823445634
c1cnc2c(c1)cnc1cc3nocc3cc12	2.72678915439	1.40254723214	2.8372509119
c1cnc2c(c1)ncc1cc3cocc3nc12	2.87489640019	1.43722429813	2.78052114955
c1cnc2c(c1)ncc1cc3conc3cc12	2.73928925442	1.38752583027	2.79618176
c1cnc2c(c1)ncc1cc3nocc3cc12	2.71675119527	1.38209255726	2.79330532135
c1cnc2c(c1)ncc1nc3cocc3cc12	2.86353267289	1.43131161868	2.78467600538
c1cnc2c(cnc3cc4conc4cc32)n1	2.704505331250613	1.3963727738472276	2.8601604444412483
c1cnc2c(cnc3cc4nocc4cc32)n1	2.714543290361333	1.4369625192981972	2.878697493544841
c1cnc2c(n1)ncc1cc3conc3cc12	2.737649535861481	1.4315292462850753	2.8480154812354472
c1cnc2c(n1)ncc1cc3nocc3cc12	2.719846363099073	1.4246577539449503	2.8429018125172143
c1cnc2ccc3nc4cocc4cc3c2c1	2.77281224995	1.3391057796	2.61336810332
c1cnc2cnc3cc4cocc4nc3c2c1	2.88001007748	1.41964606191	2.8214304993
c1cnc2cnc3cc4conc4cc3c2c1	2.70974356343	1.36627214466	2.83005981526
c1cnc2cnc3cc4nocc4cc3c2c1	2.72394822256	1.36387511245	2.8338950668
c1cnc2ncc3cc4cocc4nc3c2c1	2.87489640019	1.43738410028	2.81040415112
c1cnc2ncc3cc4conc4cc3c2c1	2.7288725044	1.40302663858	2.81615702843
c1cnc2ncc3cc4nocc4cc3c2c1	2.71372086799	1.35332817073	2.7998572094
c1cnc2ncc3nc4cocc4cc3c2c1	2.77735774087	1.41373338245	2.78595442257
c1nc2cc3conc3cc2o1	3.03039006875	1.58791772317	3.10827535396
c1nc2cc3nocc3cc2o1	3.04970840516	1.54077608967	3.06081411617
c1nc2nc3cocc3cc2o1	3.24876302836	1.63601816955	3.1996821823
c1nc2occ3ncc4occ1c4c32	2.70387230433	1.33495092377	2.69582601141
c1ncc2c(ccc3cc4cocc4nc32)n1	2.76069094083	1.33846657101	2.62679148371
c1ncc2c(ccc3nc4cocc4cc32)n1	2.73947864987	1.33782736242	2.67521153439
c1ncc2c(cnc3cc4cocc4nc32)n1	2.844468572435937	1.456618183433903	2.9165706024892497
c1ncc2c(cnc3cc4conc4cc32)n1	2.709619008533433	1.409796154232588	2.922163677649816
c1ncc2c(cnc3cc4nocc4cc32)n1	2.719467572189234	1.4019658490077944	2.9229626883870403
c1ncc2c(n1)ncc1cc3cocc3nc12	2.8278017724030438	1.480908109845507	2.9437369675548597
c1ncc2ncc3cc4cocc4nc3c2n1	2.85374894972698	1.4769130561593875	2.861438861620807
c1ncc2ncc3cc4nocc4cc3c2n1	2.736134372222128	1.441916385868985	2.8850895794426314
c1ncc2ncc3nc4cocc4cc3c2n1	2.848445876989241	1.4823463291725096	2.892120873930201
c1ncc2oncc3occ1c32	2.70898598162	1.33511072591	2.80049641798
c1oc2cnc3coc4cnc1c2c34	2.7957291	1.37218482412	2.69758383503
c1occ2cc3c(cc12)ncn1cncc31	2.906779677104369	1.4077187263158055	2.7467009197554675
c1occ2cc3c(cc12)oc1cncn13	3.26618741022	1.59462941336	3.09261474351
c1occ2cc3c(cnn4cncc34)cc12	2.8698475633951164	1.4059609026939133	2.7614027173203857
c1occ2nc3c(cc12)ncc1cnncc13	2.7346192085827736	1.4591750177930192	2.881573932198847
c1occ2nc3c(ccc4cnncc43)cc12	2.74838023625	1.33622934094	2.5833252996
c1occ2nc3c(cnc4cnncc43)cc12	2.820415349661193	1.4801090991082828	2.888765028833861
c1occ2nc3ccc4cnncc4c3cc12	2.73209222713	1.34358023972	2.63813743618
c1occ2nc3cnc4cnncc4c3cc12	2.8260972133087696	1.4631700714791382	2.886367996622189
c1occ2nc3cnoc3cc12	3.17338363727	1.60214011429	3.19488811788
c1onc2cc3cnoc3cc12	2.96807896405	1.50130495926	3.04739073578
